# Supplementary material for: 2,5-Dichloro-N-(4-meth­oxy­phen­yl)benzensulfonamide
Source: Acta Crystallogr Sect E Struct Rep Online. 2011 Jan 12;67(Pt 2):o369. doi: 10.1107/S1600536811000936 (PMC3051441; doi:10.1107/S1600536811000936)
Supplement: Supplementary file 2 [file e-67-0o369-Isup2.hkl]

#
# h,k,l, Fc-squared, Fo-squared, sigma(Fo-squared) and status flag
#
data_I
_shelx_title ' [C13H11O3NSCl2] in P2(1)/c'
_shelx_refln_list_code          4
_shelx_F_calc_maximum      117.66
_exptl_crystal_F_000       680.00
_reflns_d_resolution_high  0.7494
 
loop_
 _symmetry_equiv_pos_as_xyz
 'x, y, z'
 '-x, y+1/2, -z+1/2'
 '-x, -y, -z'
 'x, -y-1/2, z-1/2'
 
_cell_length_a    13.1599
_cell_length_b     7.8179
_cell_length_c    14.4830
_cell_angle_alpha  90.000
_cell_angle_beta  110.566
_cell_angle_gamma  90.000
 
_shelx_F_squared_multiplier     1.000
 
loop_
 _refln_index_h
 _refln_index_k
 _refln_index_l
 _refln_F_squared_calc
 _refln_F_squared_meas
 _refln_F_squared_sigma
 _refln_observed_status
   2   0   0      170.01      221.58      4.51 o
   5   0   0     1173.84     1176.35     15.28 o
   6   0   0     2615.06     2442.72     37.38 o
   7   0   0       70.86       70.46      3.32 o
   8   0   0     1618.27     1628.22     30.44 o
   9   0   0     1946.54     1906.07     35.48 o
  10   0   0       16.55       12.66      3.27 o
  11   0   0      741.31      716.63     19.99 o
  12   0   0       57.27       56.40      5.83 o
  13   0   0       59.78       47.01      5.77 o
  14   0   0      320.55      296.55     12.92 o
  15   0   0       65.27       49.45      6.65 o
  16   0   0       50.07       65.96     10.56 o
   2   1   0     1419.51     1375.11     24.53 o
   3   1   0     4582.42     4641.71     40.57 o
   4   1   0     2672.17     2614.56     23.37 o
   5   1   0     2043.42     2238.71     20.37 o
   6   1   0     4512.63     4814.32     51.14 o
   7   1   0       43.27       30.05      1.96 o
   8   1   0       57.51       68.58      2.82 o
   9   1   0      163.56      162.67      6.89 o
  10   1   0      137.84      130.99      4.68 o
  11   1   0      157.89      133.78      4.96 o
  12   1   0       52.46       56.25      4.07 o
  13   1   0      224.29      246.49      8.81 o
  14   1   0       33.23       39.29      4.08 o
  15   1   0       35.43       36.37      6.29 o
  16   1   0        1.27        7.01      9.91 o
   0   2   0      164.56      187.77      6.03 o
   1   2   0      101.79       72.32      2.55 o
   2   2   0      137.34      164.10      3.65 o
   3   2   0     2032.84     2016.81     22.86 o
   4   2   0      317.61      280.69      3.27 o
   5   2   0       12.78        8.27      0.81 o
   6   2   0      311.40      281.64      4.25 o
   7   2   0       84.66       70.45      2.86 o
   8   2   0       20.38       18.88      1.74 o
   9   2   0       52.01       43.72      2.52 o
  10   2   0      126.48      118.77      4.07 o
  11   2   0        4.48        2.40      1.99 o
  12   2   0       56.20       53.02      3.56 o
  13   2   0        2.71       -1.47      2.92 o
  14   2   0        4.68        5.85      4.26 o
  15   2   0        7.35        8.69      5.09 o
  16   2   0        0.22        2.09      5.10 o
   1   3   0      155.01      224.49      5.50 o
   2   3   0      691.99      639.25     13.32 o
   3   3   0      195.05      203.66      3.08 o
   4   3   0     1076.41     1128.14     14.42 o
   5   3   0      128.66      128.08      2.76 o
   6   3   0       39.44       32.34      1.67 o
   7   3   0      103.28      115.26      2.66 o
   8   3   0      637.55      661.26     11.07 o
   9   3   0      680.22      713.80     13.01 o
  10   3   0       30.22       22.51      2.97 o
  11   3   0       22.69       22.74      3.66 o
  12   3   0        0.06       -2.71      2.71 o
  13   3   0       24.63       30.01      4.44 o
  14   3   0       56.00       69.50      7.24 o
  15   3   0        0.13        4.87      4.80 o
   0   4   0      827.53      836.55     31.10 o
   1   4   0     1232.78     1246.99     30.74 o
   2   4   0      489.32      442.35     13.60 o
   3   4   0      276.77      302.09      8.26 o
   4   4   0       26.87       36.93      1.47 o
   5   4   0      197.22      202.63      3.94 o
   6   4   0        7.99        8.33      1.20 o
   7   4   0       91.30       96.59      3.03 o
   8   4   0      729.49      701.38     12.25 o
   9   4   0       43.56       42.41      3.46 o
  10   4   0       30.09       28.18      3.47 o
  11   4   0      181.26      176.23      7.00 o
  12   4   0       12.63       12.02      3.16 o
  13   4   0      173.73      193.01      7.99 o
  14   4   0        2.25       -2.36      3.05 o
  15   4   0        4.49        6.15      4.05 o
   1   5   0      270.44      257.27     10.18 o
   2   5   0       78.21       65.68     12.08 o
   3   5   0      989.56     1016.07     38.48 o
   4   5   0     1845.98     1920.78     23.65 o
   5   5   0      964.69      989.46     13.29 o
   6   5   0        9.51       12.37      1.43 o
   7   5   0      245.51      235.86      5.31 o
   8   5   0      330.18      326.50      7.50 o
   9   5   0       16.82       17.74      2.89 o
  10   5   0      557.23      591.02     13.32 o
  11   5   0        9.40       13.01      3.27 o
  12   5   0      706.63      759.71     19.40 o
  13   5   0        0.69        6.15      3.44 o
  14   5   0        3.27        3.27      3.40 o
   0   6   0      450.05      528.14     24.59 o
   1   6   0      185.14      184.03     12.73 o
   2   6   0       68.75       62.32     12.08 o
   3   6   0      503.88      540.87     25.46 o
   4   6   0        9.02        5.80      1.39 o
   5   6   0       12.98       16.68      1.59 o
   6   6   0     1097.77     1086.42     16.76 o
   7   6   0      200.95      206.33      5.68 o
   8   6   0       27.43       30.85      3.45 o
   9   6   0      240.22      238.98      7.73 o
  10   6   0       88.45       86.49      5.47 o
  11   6   0      135.40      147.30      6.91 o
  12   6   0       19.30       21.51      4.84 o
  13   6   0        0.30        2.16      4.55 o
   1   7   0      119.46       90.70     10.70 o
   2   7   0       32.21       35.23      5.27 o
   3   7   0       13.10       16.35      6.08 o
   4   7   0       27.95       23.45      2.22 o
   5   7   0       20.93       18.52      2.13 o
   6   7   0       15.32       12.61      2.00 o
   7   7   0       49.51       44.49      3.40 o
   8   7   0        0.06       -1.45      2.23 o
   9   7   0        3.12        3.17      2.57 o
  10   7   0       13.87       12.61      3.39 o
  11   7   0        3.76        7.49      3.60 o
  12   7   0        3.31        2.53      3.37 o
   0   8   0        5.69        2.03      5.21 o
   1   8   0      119.46       88.63      8.23 o
   2   8   0       10.35        9.55      6.08 o
   3   8   0      237.63      268.34     19.53 o
   4   8   0      331.85      334.83     12.18 o
   5   8   0       41.02       32.68      2.29 o
   6   8   0        6.94        8.54      2.21 o
   7   8   0       32.83       22.08      2.91 o
   8   8   0        0.82       -1.46      2.34 o
   9   8   0       17.33       21.04      3.53 o
  10   8   0        3.32        0.85      2.94 o
   1   9   0        0.05       -0.88      3.82 o
   2   9   0      138.18      144.95     16.20 o
   3   9   0      239.02      266.02     20.54 o
   4   9   0        0.27       -1.77      1.77 o
   5   9   0       17.47       18.62      2.13 o
   6   9   0        4.99        3.06      2.26 o
   7   9   0        6.99        4.51      2.57 o
   8   9   0       16.16       17.04      3.26 o
   0  10   0       80.35       90.12     13.31 o
   1  10   0        0.95        5.93      6.94 o
   2  10   0       39.50       35.15     10.42 o
   3  10   0        5.09        5.73      6.29 o
   4  10   0       46.80       41.20      4.94 o
 -16   1   1       13.01       26.61      9.19 o
 -15   1   1      107.90      116.47      9.04 o
 -14   1   1        2.87        1.53      2.77 o
 -13   1   1        0.63       -2.15      2.23 o
 -12   1   1      111.24      135.18      6.18 o
 -11   1   1      389.35      349.38      7.99 o
 -10   1   1     1205.93     1167.90     18.21 o
  -9   1   1      425.12      409.49      8.18 o
  -8   1   1       44.18       35.27      2.00 o
  -7   1   1     2106.96     2099.33     24.71 o
  -6   1   1       54.78       59.90      1.78 o
  -5   1   1     2630.30     2604.62     23.47 o
  -4   1   1     8629.93     8939.18     97.92 o
  -2   1   1      425.45      425.81      4.74 o
  -1   1   1     4031.04     3740.49    325.12 o
   0   1   1       77.42       76.83      2.09 o
   1   1   1     1040.04     1048.46     22.65 o
   2   1   1     7581.55     7647.25    219.01 o
   3   1   1      480.95      506.85      5.32 o
   4   1   1     4379.81     4314.22     38.08 o
   5   1   1     4103.12     4158.45     40.96 o
   6   1   1      580.25      570.21      8.57 o
   7   1   1     3021.00     3003.22     37.38 o
   8   1   1      501.48      466.93      8.93 o
   9   1   1       32.88       35.34      3.88 o
  10   1   1      118.50      111.53      4.80 o
  11   1   1        1.14       -0.47      2.15 o
  12   1   1      304.52      327.07      8.82 o
  13   1   1        5.18        5.42      2.98 o
  14   1   1        7.02        5.64      3.86 o
  15   1   1        1.43        2.33      4.65 o
  16   1   1       23.97       23.76      6.36 o
 -16   2   1       78.60       66.38      7.90 o
 -15   2   1        0.00       -1.41      4.38 o
 -14   2   1        3.63       -2.18      3.73 o
 -13   2   1       98.66       94.47      5.41 o
 -12   2   1       15.94       20.38      2.68 o
 -11   2   1       90.60       81.39      3.94 o
 -10   2   1        0.00        1.14      1.54 o
  -9   2   1      736.88      717.21     11.02 o
  -8   2   1      181.66      182.56      4.22 o
  -7   2   1      412.83      426.56      7.29 o
  -6   2   1      492.94      497.02      6.40 o
  -5   2   1        0.03       -0.25      0.48 o
  -4   2   1      168.31      151.73      1.88 o
  -3   2   1      189.88      159.58      2.21 o
  -1   2   1    13266.97    13817.28    417.33 o
   0   2   1       57.99       27.96      1.89 o
   1   2   1      383.91      423.66      9.21 o
   2   2   1      889.43      982.58     14.18 o
   3   2   1     1918.49     2017.66     22.54 o
   4   2   1     1376.43     1402.47     14.22 o
   5   2   1        8.32       10.73      0.87 o
   6   2   1     1302.36     1246.13     14.17 o
   7   2   1      170.44      191.19      4.25 o
   8   2   1      272.62      268.92      5.48 o
   9   2   1      150.43      153.94      4.33 o
  10   2   1       46.85       37.58      2.93 o
  11   2   1        0.40       -1.69      2.08 o
  12   2   1       37.08       37.86      4.32 o
  13   2   1      118.70      127.62      8.83 o
  14   2   1        0.05        3.03      4.24 o
  15   2   1      125.74      157.78     11.06 o
 -16   3   1        0.74        3.99      4.91 o
 -15   3   1       15.74       11.04      4.06 o
 -14   3   1       26.95       26.63      4.06 o
 -13   3   1       45.06       45.07      4.24 o
 -12   3   1       91.21       88.29      5.93 o
 -11   3   1      168.14      167.71      7.40 o
 -10   3   1       46.08       41.14      2.49 o
  -9   3   1      208.35      210.78      4.51 o
  -8   3   1      792.16      761.47     12.77 o
  -7   3   1       30.30       39.95      1.53 o
  -6   3   1     1104.72     1074.25     13.39 o
  -5   3   1      319.96      330.82      4.92 o
  -4   3   1      147.89      140.67      2.52 o
  -3   3   1     1320.81     1326.23     17.22 o
  -2   3   1     1414.90     1375.11     22.91 o
  -1   3   1        0.05       -0.74      0.85 o
   0   3   1      273.03      279.57      7.38 o
   1   3   1      654.93      663.81     12.22 o
   2   3   1      504.25      474.85      9.11 o
   3   3   1     2835.54     2700.01     36.08 o
   4   3   1       38.04       20.06      1.30 o
   5   3   1        4.40        6.74      1.13 o
   6   3   1        0.01        0.28      0.89 o
   7   3   1       58.24       54.19      1.99 o
   8   3   1      621.47      593.77     11.17 o
   9   3   1      383.09      320.64      6.24 o
  10   3   1        1.18       -0.56      2.13 o
  11   3   1        0.71       -1.70      2.68 o
  12   3   1       39.71       30.99      5.16 o
  13   3   1        2.97        4.71      4.08 o
  14   3   1       63.63       71.96      7.60 o
  15   3   1        1.75        2.60      4.80 o
 -15   4   1       15.08       10.52      5.27 o
 -14   4   1       61.17       66.79      5.42 o
 -13   4   1        7.49        7.34      3.26 o
 -12   4   1        0.37       -1.02      2.47 o
 -11   4   1       10.66        5.84      2.71 o
 -10   4   1       37.04       36.42      3.47 o
  -9   4   1        2.25       -1.05      2.19 o
  -8   4   1       98.53       86.17      3.72 o
  -7   4   1      401.93      380.45      6.88 o
  -6   4   1      531.14      554.88      9.45 o
  -5   4   1     1846.04     1847.04     21.47 o
  -4   4   1      771.42      823.24     12.81 o
  -3   4   1      140.84      154.04     15.12 o
  -2   4   1        1.53        0.96      1.79 o
  -1   4   1        9.92       22.63      4.05 o
   0   4   1     4120.25     4357.29     96.76 o
   1   4   1       18.02       15.75      3.54 o
   2   4   1     3075.95     3083.20     99.23 o
   3   4   1       18.31       11.81      1.19 o
   4   4   1       33.99       27.42      1.43 o
   5   4   1       40.57       29.58      1.75 o
   6   4   1       23.42       24.69      1.65 o
   7   4   1       49.61       40.29      2.39 o
   8   4   1       31.35       26.08      2.53 o
   9   4   1      237.66      230.00      7.58 o
  10   4   1       98.45       86.36      5.09 o
  11   4   1       35.17       35.93      3.90 o
  12   4   1        5.93       10.85      3.15 o
  13   4   1        0.06       -3.36      3.36 o
  14   4   1        0.39       -3.42      3.42 o
 -14   5   1       18.29       11.87      3.81 o
 -13   5   1      180.12      221.66      8.97 o
 -12   5   1       11.30       13.56      3.68 o
 -11   5   1        0.38       -0.34      2.70 o
 -10   5   1       32.14       22.72      3.31 o
  -9   5   1      288.17      311.91      8.42 o
  -8   5   1       17.17       20.76      2.48 o
  -7   5   1        8.32       13.50      1.68 o
  -6   5   1      270.88      279.97      5.96 o
  -5   5   1      130.52      119.59      2.70 o
  -4   5   1      379.08      363.25      6.64 o
  -3   5   1      300.44      274.92     10.73 o
  -2   5   1       41.34       23.86      4.63 o
  -1   5   1       80.25       88.16     14.03 o
   0   5   1      211.44      167.79     12.30 o
   1   5   1      123.50      134.17      7.36 o
   2   5   1       75.44       82.02      8.97 o
   3   5   1       14.23       18.19      1.37 o
   4   5   1        1.24        0.91      0.94 o
   5   5   1       65.56       68.69      2.57 o
   6   5   1      242.32      245.60      6.57 o
   7   5   1      184.65      187.43      5.35 o
   8   5   1        0.03       -1.77      1.77 o
   9   5   1      104.46      105.20      5.27 o
  10   5   1       12.90       13.83      3.25 o
  11   5   1       68.79       74.76      5.26 o
  12   5   1       46.01       57.25      5.07 o
  13   5   1        1.65        0.81      3.61 o
  14   5   1        1.99       -0.99      3.76 o
 -13   6   1       74.37       77.23      5.89 o
 -12   6   1        0.23       -0.95      3.17 o
 -11   6   1       53.90       64.54      5.00 o
 -10   6   1       16.35       13.53      3.08 o
  -9   6   1       21.54       16.57      3.00 o
  -8   6   1       29.26       20.04      3.45 o
  -7   6   1        0.91       -1.77      1.77 o
  -6   6   1      130.32      118.30      4.03 o
  -5   6   1     2169.09     2248.85     26.70 o
  -4   6   1       18.76       11.70      3.04 o
  -3   6   1     1084.16     1063.73     29.10 o
  -2   6   1      363.30      332.56     13.14 o
  -1   6   1      528.70      519.49     17.29 o
   0   6   1      882.44      828.68     24.09 o
   1   6   1      181.27      183.42      9.56 o
   2   6   1       80.42       66.83      8.97 o
   3   6   1      875.57      818.21     20.77 o
   4   6   1      145.71      138.84      4.20 o
   5   6   1      223.28      231.72      6.84 o
   6   6   1     1255.77     1245.22     21.39 o
   7   6   1       54.23       56.18      3.74 o
   8   6   1      120.26      138.43      8.32 o
   9   6   1      245.07      249.90      8.10 o
  10   6   1       35.01       30.40      3.88 o
  11   6   1      197.36      221.66      8.61 o
  12   6   1      118.56      132.51      8.06 o
  13   6   1        6.08        0.49      3.90 o
 -12   7   1       12.31       13.60      3.79 o
 -11   7   1       10.22       12.85      3.50 o
 -10   7   1        0.17        0.38      2.65 o
  -9   7   1        0.08       -2.35      2.35 o
  -8   7   1       18.39       16.29      2.70 o
  -7   7   1       32.79       30.96      2.59 o
  -6   7   1      482.09      470.76      8.70 o
  -5   7   1       87.33      104.46      3.34 o
  -4   7   1      463.44      538.56     26.91 o
  -3   7   1        0.64       -3.22      3.22 o
  -2   7   1       10.93       12.01      4.12 o
  -1   7   1       78.28       61.60      6.58 o
   0   7   1      177.60      159.47      9.87 o
   1   7   1      574.15      626.72     20.55 o
   2   7   1      342.14      389.85     21.99 o
   3   7   1      536.38      488.75     14.07 o
   4   7   1       20.59       16.24      2.96 o
   5   7   1      272.10      267.33      6.63 o
   6   7   1        8.52        5.03      1.81 o
   7   7   1       25.32       25.57      3.01 o
   8   7   1      134.49      142.27      6.08 o
   9   7   1       16.02       16.98      3.32 o
  10   7   1      151.67      183.00      9.04 o
  11   7   1       70.72       85.46      5.97 o
 -10   8   1       10.82        9.84      3.27 o
  -9   8   1        3.07        2.30      2.69 o
  -8   8   1        9.28       10.29      2.69 o
  -7   8   1       19.36       19.37      2.72 o
  -6   8   1       21.17       24.12      2.28 o
  -5   8   1       63.39       59.04      2.67 o
  -4   8   1        2.96       -2.20      3.25 o
  -3   8   1        1.22        1.88      5.64 o
  -2   8   1        2.93        8.12      3.99 o
  -1   8   1       13.79       13.74      4.65 o
   0   8   1        6.14        4.77      3.89 o
   1   8   1        3.81        6.22      5.79 o
   2   8   1       51.41       49.76      9.55 o
   3   8   1        5.72        3.47      1.67 o
   4   8   1      179.48      196.77      9.33 o
   5   8   1       38.54       36.09      3.53 o
   6   8   1        0.63        1.83      2.13 o
   7   8   1       61.72       62.57      4.19 o
   8   8   1        1.12       -0.87      2.53 o
   9   8   1       33.29       34.82      4.07 o
  10   8   1        7.31       10.30      3.42 o
  -8   9   1        9.37        5.36      2.81 o
  -7   9   1        0.27       -0.37      2.42 o
  -6   9   1       12.24       13.10      2.53 o
  -5   9   1        0.00       -1.55      1.75 o
  -4   9   1        2.53        4.27      2.61 o
  -3   9   1       24.56       34.43      9.69 o
  -2   9   1       80.57       87.48      9.00 o
  -1   9   1        1.04        4.20      4.38 o
   0   9   1        3.11        2.07      4.39 o
   1   9   1        0.00       -1.30      5.64 o
   2   9   1        1.61       16.35      7.67 o
   3   9   1        0.83        0.14      2.48 o
   4   9   1        5.13        7.74      2.62 o
   5   9   1       18.19       15.24      2.53 o
   6   9   1        0.22       -0.55      2.27 o
   7   9   1       21.05       20.82      4.11 o
  -4  10   1        0.36       -3.12      5.28 o
  -3  10   1       16.15       15.04      8.68 o
  -2  10   1       37.24       43.40     10.70 o
  -1  10   1       58.40       72.23      9.05 o
   0  10   1       10.76        4.20      7.23 o
   1  10   1       12.31        9.55      7.96 o
   2  10   1        4.88       -0.71      2.68 o
   3  10   1      107.20      110.14     10.05 o
   4  10   1        0.01       -1.07      3.50 o
 -16   0   2        1.96        3.70      4.59 o
 -15   0   2        2.56       -0.02      4.18 o
 -14   0   2      105.10      106.42      8.05 o
 -13   0   2       31.64       26.45      4.65 o
 -12   0   2      182.87      175.68      7.53 o
 -11   0   2       58.06       71.86      6.67 o
 -10   0   2     1226.78     1237.10     24.68 o
  -9   0   2      295.06      281.75     11.48 o
  -8   0   2     3952.59     3875.15     58.68 o
  -7   0   2     3525.58     3708.42     55.86 o
  -6   0   2     2066.69     2027.02     36.11 o
  -5   0   2    13843.54    13861.98    407.21 o
  -3   0   2     2303.05     2364.92     28.53 o
  -2   0   2     1106.58     1149.15     15.46 o
   1   0   2     3982.88     3822.47     55.02 o
   3   0   2     2297.33     2151.63     28.71 o
   4   0   2     9055.82     9524.14    137.78 o
   5   0   2     1597.12     1850.49     33.12 o
   6   0   2     1925.97     1829.26     33.20 o
   7   0   2      122.59      114.14      7.40 o
   8   0   2       12.42        7.01      4.27 o
   9   0   2       19.37       26.07     10.13 o
  10   0   2        2.10        0.01      3.69 o
  11   0   2      169.65      178.23      8.90 o
  12   0   2      259.09      277.13     12.95 o
  13   0   2       53.22       74.02      7.11 o
  14   0   2      182.46      210.28     11.25 o
  15   0   2        4.59        9.84      7.52 o
 -16   1   2        0.85        2.53      4.50 o
 -15   1   2        5.08        0.91      2.98 o
 -14   1   2       78.66       60.84      4.50 o
 -13   1   2        8.98       11.78      2.79 o
 -12   1   2        5.50        9.11      2.54 o
 -11   1   2     1772.60     1746.00     23.79 o
 -10   1   2      194.48      165.50      4.69 o
  -9   1   2      263.57      227.69      4.72 o
  -8   1   2     2525.02     2541.36     29.75 o
  -7   1   2      490.53      436.89      6.58 o
  -6   1   2        0.29        0.81      0.69 o
  -5   1   2       75.63       64.89      1.98 o
  -4   1   2       73.47       48.81      1.42 o
  -3   1   2     1752.88     1743.43     13.90 o
  -2   1   2     6310.66     6495.04    134.92 o
  -1   1   2     2911.53     3132.90     34.77 o
   1   1   2     1326.97     1272.02     13.33 o
   2   1   2      971.64     1150.18     11.60 o
   3   1   2     1473.79     1381.22     14.02 o
   4   1   2     1104.92     1228.74     12.81 o
   5   1   2     2459.56     2660.34     28.37 o
   6   1   2      132.60      146.99      3.87 o
   7   1   2       73.51       81.75      3.30 o
   8   1   2       93.50      104.20      3.82 o
   9   1   2       13.05       14.55      2.38 o
  10   1   2        2.09        5.56      2.34 o
  11   1   2       76.19       78.19      4.55 o
  12   1   2        0.32        0.74      2.67 o
  13   1   2       49.32       46.36      4.35 o
  14   1   2       34.68       27.26      5.73 o
  15   1   2        2.98        0.68      4.75 o
 -16   2   2       11.13       10.72      5.23 o
 -15   2   2      187.55      184.87     10.72 o
 -14   2   2       14.63       13.25      3.95 o
 -13   2   2        1.05        2.20      2.22 o
 -12   2   2       70.25       68.76      4.37 o
 -11   2   2        2.56       -0.89      1.75 o
 -10   2   2        1.72        1.36      1.50 o
  -9   2   2        2.37        1.75      1.38 o
  -8   2   2      183.12      180.39      4.13 o
  -7   2   2     1053.69     1006.53     12.64 o
  -6   2   2     2191.90     2210.91     20.41 o
  -5   2   2      233.73      250.18      3.05 o
  -4   2   2      782.02      800.14      8.09 o
  -3   2   2     8497.94     8770.72    117.50 o
  -2   2   2    13506.27    14174.16    302.72 o
  -1   2   2     9177.24     9316.66    141.20 o
   0   2   2     1257.12     1252.32     15.81 o
   1   2   2      406.80      382.36      6.58 o
   2   2   2        4.27        2.46      0.54 o
   3   2   2     2501.04     2642.38     27.58 o
   4   2   2      308.61      297.23      4.25 o
   5   2   2     1056.77     1166.29     14.07 o
   6   2   2     1462.50     1452.71     17.54 o
   7   2   2      353.51      325.63      5.98 o
   8   2   2       48.30       53.82      2.91 o
   9   2   2      118.79      106.06      4.70 o
  10   2   2      179.46      157.57      5.73 o
  11   2   2      206.93      184.86      6.37 o
  12   2   2       51.98       52.27      4.94 o
  13   2   2       61.18       49.47      6.49 o
  14   2   2       20.89       17.21      5.27 o
  15   2   2       14.09       19.24      8.32 o
 -16   3   2        3.08       -0.29      4.65 o
 -15   3   2       39.26       45.12      6.54 o
 -14   3   2      110.94      136.13      6.77 o
 -13   3   2       20.71       21.39      3.36 o
 -12   3   2       32.46       29.89      3.41 o
 -11   3   2      354.36      366.04      7.20 o
 -10   3   2       71.56       68.35      3.64 o
  -9   3   2        5.65        3.89      1.37 o
  -8   3   2       17.67       15.02      1.37 o
  -7   3   2     1067.72     1110.37     14.07 o
  -6   3   2        0.11        0.55      0.91 o
  -5   3   2      511.29      489.89      6.63 o
  -4   3   2        0.21        3.44      0.64 o
  -3   3   2     2139.37     2292.54     31.29 o
  -2   3   2      151.08      122.91      3.09 o
  -1   3   2     3134.67     3290.05     51.62 o
   0   3   2       99.03      104.80      3.63 o
   1   3   2      330.38      359.49     11.32 o
   2   3   2     1686.86     1761.91     26.95 o
   3   3   2     3450.68     3643.10     43.98 o
   4   3   2     1282.85     1350.97     17.47 o
   5   3   2       83.78       81.46      2.13 o
   6   3   2      832.59      813.76     12.55 o
   7   3   2       51.31       47.80      2.73 o
   8   3   2        0.05        1.33      1.09 o
   9   3   2        0.27       -0.95      1.43 o
  10   3   2      338.93      341.58      9.87 o
  11   3   2      258.53      247.32     10.77 o
  12   3   2        7.75        3.32      4.09 o
  13   3   2        1.91        1.53      3.99 o
  14   3   2        3.50        6.14      4.68 o
 -15   4   2        1.24       -0.21      4.58 o
 -14   4   2        4.30        4.84      3.24 o
 -13   4   2       26.38       29.19      3.89 o
 -12   4   2       79.59       82.49      5.13 o
 -11   4   2      199.94      204.42      7.05 o
 -10   4   2      276.87      286.50      7.98 o
  -9   4   2       99.58       83.42      3.92 o
  -8   4   2      154.03      139.25      4.51 o
  -7   4   2      702.33      705.22      9.72 o
  -6   4   2      162.29      148.89      3.24 o
  -5   4   2      382.64      367.00      4.95 o
  -4   4   2      318.14      335.44      9.83 o
  -3   4   2        1.40        5.58      3.06 o
  -2   4   2        0.18        5.19      2.20 o
  -1   4   2        3.89       10.26      2.68 o
   0   4   2     1611.98     1731.39     41.07 o
   1   4   2      796.35      843.35     31.82 o
   2   4   2      217.29      235.13      5.80 o
   3   4   2      937.50      998.16     14.30 o
   4   4   2     2534.03     2589.50     36.86 o
   5   4   2      363.62      335.48      6.75 o
   6   4   2       12.23       12.80      1.67 o
   7   4   2       59.94       61.75      2.96 o
   8   4   2       29.40       24.56      2.61 o
   9   4   2       86.12       87.90      4.93 o
  10   4   2      443.11      457.75     11.66 o
  11   4   2       10.58       13.25      3.73 o
  12   4   2       11.74       11.65      3.81 o
  13   4   2       92.66      102.11      7.32 o
  14   4   2       24.76       24.20      5.00 o
 -14   5   2        0.01        2.10      3.21 o
 -13   5   2       28.99       25.52      4.21 o
 -12   5   2       57.98       56.53      5.72 o
 -11   5   2       21.32       12.90      3.09 o
 -10   5   2      574.40      572.40     12.66 o
  -9   5   2      201.37      203.49      6.70 o
  -8   5   2     1031.73     1033.22     16.55 o
  -7   5   2        1.16        4.00      1.42 o
  -6   5   2       73.91       64.29      2.78 o
  -5   5   2        8.89        5.19      1.02 o
  -4   5   2      306.97      309.97      5.72 o
  -3   5   2      397.53      391.46     13.45 o
  -2   5   2       73.85       96.00      7.09 o
  -1   5   2     1176.64     1176.59     43.76 o
   0   5   2     1655.57     1727.35     42.09 o
   1   5   2      505.60      531.61     23.72 o
   2   5   2     2178.85     2107.61     40.23 o
   3   5   2       82.55       81.85      4.05 o
   4   5   2      761.05      795.94     13.13 o
   5   5   2      255.28      254.91      5.79 o
   6   5   2      478.25      491.59     12.13 o
   7   5   2     1272.19     1238.51     19.38 o
   8   5   2        2.45        5.50      2.44 o
   9   5   2      100.77      108.04      5.93 o
  10   5   2        0.04        2.97      2.78 o
  11   5   2      160.98      168.00      8.44 o
  12   5   2        2.72        6.65      3.73 o
  13   5   2       35.48       43.73      5.60 o
 -13   6   2        7.58        1.63      3.21 o
 -12   6   2       17.45       19.99      3.77 o
 -11   6   2        4.37        5.89      3.01 o
 -10   6   2       26.18       19.36      3.11 o
  -9   6   2       50.27       50.35      3.81 o
  -8   6   2        0.68       -1.77      1.96 o
  -7   6   2      575.57      578.11     10.34 o
  -6   6   2      248.05      228.08      5.33 o
  -5   6   2      136.75      119.47      4.90 o
  -4   6   2       42.84       42.22      2.06 o
  -3   6   2      162.42      138.39      8.59 o
  -2   6   2       45.35       38.58      5.15 o
  -1   6   2      359.21      369.51     14.01 o
   0   6   2       79.67       72.54      6.60 o
   1   6   2     1585.69     1538.13     56.13 o
   2   6   2      373.21      370.01     11.08 o
   3   6   2        1.14       -0.86      1.36 o
   4   6   2        0.87       -0.96      1.06 o
   5   6   2      288.73      302.84      8.69 o
   6   6   2        1.55        1.41      2.13 o
   7   6   2        9.65       11.90      2.29 o
   8   6   2      127.74      133.41      5.96 o
   9   6   2        4.01        5.41      2.87 o
  10   6   2      177.16      167.98      7.20 o
  11   6   2        1.95       -0.07      3.54 o
  12   6   2        0.80        1.12      5.00 o
 -12   7   2        0.96        1.74      3.13 o
 -11   7   2       15.33       15.14      3.49 o
 -10   7   2        5.59        7.36      2.82 o
  -9   7   2       83.94       89.85      5.00 o
  -8   7   2       54.96       57.45      6.62 o
  -7   7   2      160.63      166.23      4.98 o
  -6   7   2       49.65       44.27      3.79 o
  -5   7   2      230.48      230.55      5.79 o
  -4   7   2      190.30      166.34      5.49 o
  -3   7   2       75.38       57.11      7.74 o
  -2   7   2        5.91        2.53      3.76 o
  -1   7   2       16.18       17.64      4.24 o
   0   7   2       11.04        7.25      3.83 o
   1   7   2       95.68       84.77     10.99 o
   2   7   2      352.78      339.86      7.97 o
   3   7   2        8.08        5.96      1.92 o
   4   7   2        8.47        7.15      2.15 o
   5   7   2        0.25       -1.78      1.78 o
   6   7   2       42.08       38.56      3.34 o
   7   7   2       49.63       58.84      4.08 o
   8   7   2        5.59        5.43      2.77 o
   9   7   2        7.68        6.92      3.05 o
  10   7   2        2.06        0.55      3.04 o
  11   7   2        4.49        3.14      3.82 o
 -11   8   2        0.12       -1.91      2.92 o
 -10   8   2        1.50        3.32      2.86 o
  -9   8   2      117.58      133.33      6.08 o
  -8   8   2       88.41       88.30      5.37 o
  -7   8   2       53.22       51.22      3.51 o
  -6   8   2       33.74       34.25      2.46 o
  -5   8   2       17.39       16.01      2.15 o
  -4   8   2        0.26       -1.43      1.72 o
  -3   8   2        0.75        7.20      5.35 o
  -2   8   2       73.74       63.31      8.25 o
  -1   8   2       25.79       14.26      6.44 o
   0   8   2      199.61      201.07     16.49 o
   1   8   2      143.13      106.61     12.87 o
   2   8   2        3.85        2.56      1.65 o
   3   8   2       45.70       45.50      3.44 o
   4   8   2       70.20       79.17      3.54 o
   5   8   2       43.48       59.22      3.55 o
   6   8   2      102.32      120.60      6.90 o
   7   8   2        0.03        2.94      2.58 o
   8   8   2       58.69       62.96      4.79 o
   9   8   2        5.17        3.82      3.06 o
  -8   9   2      114.72      134.10      6.10 o
  -7   9   2       32.22       35.38      4.20 o
  -6   9   2       42.10       49.11      3.34 o
  -5   9   2        1.00        4.44      2.19 o
  -4   9   2       17.76       17.08      2.62 o
  -3   9   2        0.78        0.47      2.11 o
  -2   9   2       14.10       16.47      5.42 o
  -1   9   2       83.83       78.71      8.62 o
   0   9   2       91.92      105.31     14.03 o
   1   9   2       22.41       21.85      2.43 o
   2   9   2       40.28       43.67      3.32 o
   3   9   2        7.86        7.58      2.66 o
   4   9   2        1.98       -2.45      2.56 o
   5   9   2       12.52       21.20      2.85 o
   6   9   2       11.63        8.33      2.66 o
   7   9   2       28.59       35.55      3.72 o
  -5  10   2      115.91      142.34     17.65 o
  -4  10   2        4.86       13.45      8.10 o
  -3  10   2       76.29       78.26     13.02 o
  -2  10   2        0.16        3.56      3.76 o
  -1  10   2       19.40       38.33      9.98 o
   0  10   2        4.22       -1.49      2.86 o
   1  10   2        8.03       13.45      7.96 o
   2  10   2       91.21       76.23     13.89 o
   3  10   2       15.01        3.91      8.10 o
 -17   1   3        1.96        0.57      4.86 o
 -16   1   3       16.19       25.50      5.76 o
 -15   1   3       10.65       19.25      3.51 o
 -14   1   3        9.33       10.51      3.01 o
 -13   1   3      716.70      699.07     13.11 o
 -12   1   3      682.56      698.31     12.97 o
 -11   1   3      134.43       99.54      4.08 o
 -10   1   3     1027.19     1037.45     15.07 o
  -9   1   3       34.09       36.49      2.14 o
  -8   1   3     2184.42     2115.39     25.15 o
  -7   1   3        0.83        1.16      1.04 o
  -6   1   3       38.25       44.09      1.45 o
  -5   1   3      830.63      864.99      7.51 o
  -4   1   3     2237.30     2313.63     19.17 o
  -3   1   3     5929.45     6133.29     51.72 o
  -2   1   3     5242.27     5644.28     58.25 o
  -1   1   3      133.28      138.37      2.10 o
   0   1   3      362.58      411.19      6.89 o
   2   1   3    13134.04    13494.41    385.65 o
   3   1   3      128.96      147.39      2.43 o
   4   1   3     4648.80     4851.79     53.70 o
   5   1   3       51.78       46.78      2.54 o
   6   1   3      987.61      972.36     14.78 o
   7   1   3      640.95      619.27     10.61 o
   8   1   3        0.16       -1.90      1.90 o
   9   1   3       91.41       80.10      4.32 o
  10   1   3      125.64      130.84      5.47 o
  11   1   3      150.64      151.08      6.14 o
  12   1   3        0.13       -2.56      2.56 o
  13   1   3      118.80      114.27      7.10 o
  14   1   3        1.28       -4.03      4.03 o
  15   1   3        2.21        4.89      5.16 o
 -16   2   3        0.69       -0.61      4.41 o
 -15   2   3       55.14       54.97      6.98 o
 -14   2   3      288.57      268.35     10.25 o
 -13   2   3        0.98        1.29      2.18 o
 -12   2   3      534.33      552.20     10.76 o
 -11   2   3        7.84       10.14      2.07 o
 -10   2   3       16.15       10.08      1.73 o
  -9   2   3       44.31       37.55      1.98 o
  -8   2   3       96.20       84.54      2.36 o
  -7   2   3     1069.47     1029.20     10.83 o
  -6   2   3      864.51      888.62      8.48 o
  -5   2   3      664.27      617.98      6.05 o
  -4   2   3        5.84       12.14      0.61 o
  -3   2   3      156.30      150.24      2.02 o
  -2   2   3     3145.91     3227.07     30.38 o
  -1   2   3      234.56      270.87      3.45 o
   0   2   3      615.71      629.24      8.17 o
   1   2   3     5833.87     5921.68    127.36 o
   2   2   3     2753.83     2765.71     30.70 o
   3   2   3     1176.62     1075.46     13.96 o
   4   2   3      150.39      166.08      3.22 o
   5   2   3       24.16       24.33      1.70 o
   6   2   3       88.53       87.75      3.14 o
   7   2   3       33.61       29.04      2.21 o
   8   2   3      487.57      469.36      8.94 o
   9   2   3       17.69        9.74      3.17 o
  10   2   3      125.05      150.45      5.80 o
  11   2   3        8.07        4.46      2.60 o
  12   2   3      122.55      120.69      7.01 o
  13   2   3        9.72       10.09      4.76 o
  14   2   3       12.38       14.04      5.26 o
 -16   3   3       24.45       24.51      5.81 o
 -15   3   3       15.69       16.35      4.67 o
 -14   3   3       69.07       71.61      5.17 o
 -13   3   3        7.63        6.47      2.70 o
 -12   3   3        2.42        2.07      2.22 o
 -11   3   3      412.41      398.18      7.49 o
 -10   3   3      310.93      315.45      5.81 o
  -9   3   3      838.82      870.96     12.90 o
  -8   3   3        1.02        0.21      1.01 o
  -7   3   3      454.06      484.97      7.21 o
  -6   3   3       45.52       30.89      1.19 o
  -5   3   3      561.11      519.61      6.20 o
  -4   3   3      177.46      216.23      3.17 o
  -3   3   3       62.48       78.40      2.12 o
  -2   3   3     4331.30     4614.26     52.47 o
  -1   3   3       13.60        7.47      1.52 o
   0   3   3     2155.79     2156.85     33.56 o
   1   3   3       37.63       22.32      1.77 o
   2   3   3      367.28      434.25      6.79 o
   3   3   3      309.13      280.51      4.48 o
   4   3   3       16.49       13.61      1.16 o
   5   3   3      434.07      361.39      6.87 o
   6   3   3      206.87      190.71      5.10 o
   7   3   3       47.90       53.55      2.40 o
   8   3   3        0.05       -0.57      1.27 o
   9   3   3      183.83      184.01      6.93 o
  10   3   3        7.79        7.01      2.98 o
  11   3   3        8.29       12.34      4.12 o
  12   3   3        5.16        2.87      4.03 o
  13   3   3        0.20        5.14      4.50 o
  14   3   3       27.90       37.04      6.44 o
 -15   4   3        5.41        6.28      4.04 o
 -14   4   3       40.60       43.95      5.32 o
 -13   4   3       53.54       57.38      4.62 o
 -12   4   3        4.69        2.87      2.53 o
 -11   4   3       89.94       82.11      5.45 o
 -10   4   3       85.36       69.93      4.72 o
  -9   4   3      725.11      755.40     16.58 o
  -8   4   3     2634.82     2638.90     33.69 o
  -7   4   3      305.91      314.33      5.43 o
  -6   4   3      126.01      115.62      3.05 o
  -5   4   3       21.27       24.49      1.30 o
  -4   4   3     4732.00     5044.15     67.59 o
  -3   4   3     4702.65     4876.91     65.20 o
  -2   4   3     2344.23     2525.17     34.32 o
  -1   4   3      465.63      420.98      6.69 o
   0   4   3     1093.54     1199.25     18.70 o
   1   4   3      309.50      334.09      6.40 o
   2   4   3      744.36      772.13     13.14 o
   3   4   3      189.89      217.90      3.99 o
   4   4   3      229.95      216.82      4.37 o
   5   4   3      214.39      233.55      6.24 o
   6   4   3      512.21      483.04     11.59 o
   7   4   3       34.18       25.53      3.97 o
   8   4   3      240.12      222.32      9.27 o
   9   4   3      559.30      562.58     17.13 o
  10   4   3      273.31      292.03     15.91 o
  11   4   3       78.52       62.20     10.78 o
  12   4   3       23.73       16.67      4.90 o
  13   4   3       47.69       48.61      6.89 o
  14   4   3      101.65      103.28     15.33 o
 -15   5   3       20.86       18.17      7.08 o
 -14   5   3        4.24        3.47      3.84 o
 -13   5   3       28.26       28.31      4.06 o
 -12   5   3       70.14       64.29      4.84 o
 -11   5   3       27.57       32.73      3.63 o
 -10   5   3       24.72       19.01      3.24 o
  -9   5   3      173.39      158.18      5.81 o
  -8   5   3       37.60       29.93      2.60 o
  -7   5   3      175.93      170.53      3.94 o
  -6   5   3      476.03      467.21      6.37 o
  -5   5   3     1124.66     1131.03     12.98 o
  -4   5   3       32.69       33.91      1.90 o
  -3   5   3      365.37      351.99      6.20 o
  -2   5   3      293.28      321.53      8.27 o
  -1   5   3      454.02      467.27     11.87 o
   0   5   3      338.81      320.58      6.01 o
   1   5   3       14.06       10.31      1.80 o
   2   5   3       71.19       58.97      2.74 o
   3   5   3        1.43       -1.39      1.39 o
   4   5   3       90.61       81.51      3.62 o
   5   5   3       64.19       57.35      2.70 o
   6   5   3       78.55       72.79      4.28 o
   7   5   3       40.04       30.64      3.20 o
   8   5   3       65.28       64.27      4.95 o
   9   5   3      187.34      200.31      8.26 o
  10   5   3        2.54        1.53      3.39 o
  11   5   3       53.32       55.89      5.69 o
  12   5   3       49.58       46.45      5.52 o
  13   5   3       12.62       15.14      4.65 o
 -14   6   3       55.06       62.34      6.30 o
 -13   6   3        1.00       -0.30      3.02 o
 -12   6   3       40.66       40.27      4.70 o
 -11   6   3       21.13       22.50      3.54 o
 -10   6   3      119.50      112.51      5.50 o
  -9   6   3       35.66       36.23      3.32 o
  -8   6   3      220.60      241.23      6.77 o
  -7   6   3       80.36       73.23      3.40 o
  -6   6   3        0.58       -1.70      1.70 o
  -5   6   3      149.94      130.79      2.85 o
  -4   6   3        6.09        3.40      1.36 o
  -3   6   3      271.94      256.06      5.05 o
  -2   6   3      413.32      397.21      9.98 o
  -1   6   3     1038.90     1009.54     27.87 o
   0   6   3        0.04        0.13      2.72 o
   1   6   3     1130.51     1127.86     16.26 o
   2   6   3      186.01      180.46      6.22 o
   3   6   3       30.27       28.20      2.43 o
   4   6   3       69.00       71.50      3.24 o
   5   6   3       86.01       80.56      3.96 o
   6   6   3       51.13       48.00      3.58 o
   7   6   3      183.05      185.64      6.43 o
   8   6   3      317.58      332.23     10.60 o
   9   6   3       41.96       40.71      4.83 o
  10   6   3       87.27       73.93      6.18 o
  11   6   3        3.62       -3.44      3.44 o
  12   6   3        8.16        8.38      4.37 o
 -12   7   3       13.90       14.78      3.55 o
 -11   7   3       82.31       67.90      5.06 o
 -10   7   3       61.06       60.30      5.08 o
  -9   7   3        3.58        4.88      2.51 o
  -8   7   3        9.45        7.22      2.26 o
  -7   7   3       37.43       45.42      3.24 o
  -6   7   3       65.79       72.79      2.84 o
  -5   7   3      361.55      333.96      7.39 o
  -4   7   3      378.57      374.81      8.51 o
  -3   7   3        5.32        3.92      1.86 o
  -2   7   3     1255.61     1257.95     25.87 o
  -1   7   3      127.78      104.98     12.32 o
   0   7   3       27.05       28.51      4.05 o
   1   7   3       92.15       65.39      3.45 o
   2   7   3        0.09       -1.71      1.71 o
   3   7   3       17.12        8.71      2.45 o
   4   7   3      131.63      135.01      4.59 o
   5   7   3      407.67      433.17      9.70 o
   6   7   3      113.96      107.49      5.04 o
   7   7   3      178.36      202.80      8.11 o
   8   7   3       32.86       35.51      4.33 o
   9   7   3        8.58        0.57      3.31 o
  10   7   3        5.22        5.56      3.67 o
 -11   8   3        2.52        6.61      3.15 o
 -10   8   3        1.22        3.45      2.82 o
  -9   8   3        7.31        3.50      2.78 o
  -8   8   3        3.44        8.84      2.58 o
  -7   8   3        1.81        0.82      2.06 o
  -6   8   3       35.05       38.13      2.78 o
  -5   8   3       20.98       17.04      2.03 o
  -4   8   3       18.71       20.47      2.96 o
  -3   8   3       11.13       11.94      2.00 o
  -2   8   3        4.13        4.58      1.61 o
  -1   8   3       57.24       59.67      3.63 o
   0   8   3        3.02        1.58      1.70 o
   1   8   3       14.77       20.44      3.36 o
   2   8   3       13.80       12.73      3.50 o
   3   8   3        5.90        1.63      3.20 o
   4   8   3        1.01        2.47      3.03 o
   5   8   3       81.17       77.79      5.00 o
   6   8   3        0.14        2.62      2.87 o
   7   8   3       47.78       47.06      4.68 o
   8   8   3       53.00       54.67      5.18 o
   9   8   3       24.60       24.01     10.13 o
  -8   9   3       20.75       28.11      3.57 o
  -7   9   3        0.14       -0.62      2.31 o
  -6   9   3       44.53       59.97      4.55 o
  -5   9   3        4.56        6.27      2.26 o
  -4   9   3        2.69        6.34      2.97 o
  -3   9   3       51.36       56.06      3.51 o
  -2   9   3       44.74       45.90      3.33 o
  -1   9   3        2.27       -1.26      2.41 o
   0   9   3        0.35       -1.19      2.04 o
   1   9   3       30.66       28.64      4.08 o
   2   9   3       63.38       72.30      6.13 o
   3   9   3       16.04       19.26      4.56 o
   4   9   3      108.87      128.67      8.93 o
   5   9   3       17.08       13.97      3.26 o
   6   9   3        7.07        5.16      3.11 o
  -4  10   3        0.06       -5.79      5.79 o
  -3  10   3       21.17       26.04      8.68 o
  -2  10   3        6.09        7.81      7.52 o
  -1  10   3      119.77      105.17     14.75 o
   0  10   3        6.34        8.97      7.96 o
   1  10   3        3.65       -1.30      7.09 o
   2  10   3       34.33       28.93      9.84 o
 -17   0   4       80.65       72.76     11.57 o
 -16   0   4        4.02       11.34     12.37 o
 -15   0   4       45.80       32.34      5.45 o
 -14   0   4      163.77      167.73      9.28 o
 -13   0   4      299.32      335.35     10.78 o
 -12   0   4      109.06       95.08      5.78 o
 -11   0   4       23.71       23.98      3.49 o
 -10   0   4      377.46      372.72     10.16 o
  -9   0   4     1349.45     1348.37     26.07 o
  -8   0   4     7454.30     7218.98    122.68 o
  -7   0   4       62.50       50.12      2.76 o
  -6   0   4     3390.13     3386.25     50.88 o
  -5   0   4       28.61       35.71      1.53 o
  -4   0   4      931.15     1012.23     13.13 o
  -3   0   4     5500.70     5943.89     87.53 o
  -2   0   4      547.14      526.58     11.22 o
  -1   0   4     7459.83     8034.07    132.99 o
   0   0   4      982.34     1013.16     15.62 o
   1   0   4     6802.35     6649.60     95.73 o
   2   0   4       44.76       56.40      2.34 o
   3   0   4     1769.91     1654.74     29.40 o
   4   0   4      372.56      321.73      9.91 o
   5   0   4      306.11      260.06      7.12 o
   6   0   4     1038.96      941.63     19.00 o
   7   0   4      705.05      624.99     19.46 o
   8   0   4      231.08      224.73      9.47 o
   9   0   4      639.59      596.01     17.54 o
  10   0   4        0.31        2.07      3.46 o
  11   0   4       91.26       90.65      7.42 o
  12   0   4       43.66       33.31      6.73 o
  13   0   4        4.86       -2.30      4.22 o
  14   0   4      138.12      152.03     15.04 o
 -17   1   4       33.55       33.03      6.25 o
 -16   1   4      124.46      147.56     18.66 o
 -15   1   4       22.58       18.22      3.44 o
 -14   1   4        9.62       15.00      2.83 o
 -13   1   4        2.28       -2.25      2.25 o
 -12   1   4        8.43        1.08      2.10 o
 -11   1   4      163.16      163.64      4.90 o
 -10   1   4      337.82      360.08      7.10 o
  -9   1   4     1048.21     1070.73     14.07 o
  -8   1   4       22.52       15.91      1.89 o
  -7   1   4     2661.29     2625.82     26.85 o
  -6   1   4     1563.53     1766.46     16.55 o
  -5   1   4       42.25       24.50      0.87 o
  -4   1   4      987.23     1079.58      8.75 o
  -3   1   4     1644.77     1848.65     16.04 o
  -2   1   4      261.26      245.80      3.02 o
  -1   1   4      373.00      412.79      4.90 o
   0   1   4     2095.20     2068.93     21.61 o
   1   1   4     2542.72     2569.68     26.69 o
   2   1   4       12.29        2.62      0.76 o
   3   1   4      136.00      149.95      3.34 o
   4   1   4       11.53        8.34      1.18 o
   5   1   4      609.71      576.23     10.66 o
   6   1   4        8.32        4.73      1.62 o
   7   1   4       25.12       22.34      2.41 o
   8   1   4      109.46       91.39      4.01 o
   9   1   4       17.46       14.21      2.70 o
  10   1   4       49.25       44.07      3.72 o
  11   1   4       12.96        8.18      2.94 o
  12   1   4       12.34       10.77      3.42 o
  13   1   4       61.97       58.42      5.81 o
  14   1   4        4.72        9.21      5.19 o
 -17   2   4        3.19       -1.45      4.71 o
 -16   2   4        0.21       -2.85      4.24 o
 -15   2   4        3.30        6.69      4.76 o
 -14   2   4       57.20       58.68      5.72 o
 -13   2   4       25.85       20.13      2.45 o
 -12   2   4        3.75       -1.75      1.75 o
 -11   2   4       34.03       26.88      2.07 o
 -10   2   4     1265.22     1240.03     18.94 o
  -9   2   4      842.42      801.72      9.72 o
  -8   2   4      645.09      630.04      7.78 o
  -7   2   4       58.08       46.96      1.58 o
  -6   2   4      627.60      722.76      7.11 o
  -5   2   4     3280.21     3534.10     29.32 o
  -4   2   4      754.54      751.59      7.15 o
  -3   2   4       40.85       52.16      1.22 o
  -2   2   4     1028.91     1071.90     10.52 o
  -1   2   4     2107.76     2405.32     25.14 o
   0   2   4      867.15      943.12     10.98 o
   1   2   4     1329.15     1515.36     17.28 o
   2   2   4      966.17     1065.14     13.63 o
   3   2   4      802.17      823.71     14.11 o
   4   2   4     1144.21     1144.46     19.05 o
   5   2   4      792.72      796.81     12.24 o
   6   2   4      116.35      122.82      4.89 o
   7   2   4        5.83        4.04      1.65 o
   8   2   4      960.57      950.92     15.38 o
   9   2   4      904.05      945.34     17.28 o
  10   2   4        3.13       -1.63      2.25 o
  11   2   4       39.28       35.69      4.41 o
  12   2   4       12.60       17.82      4.95 o
  13   2   4       68.53       75.90     12.01 o
  14   2   4       12.77       12.65      7.81 o
 -16   3   4        4.00        6.73      4.98 o
 -15   3   4       83.73       87.00      6.85 o
 -14   3   4       44.19       58.49      5.74 o
 -13   3   4       37.91       37.76      3.65 o
 -12   3   4       98.78       96.24      5.64 o
 -11   3   4       60.17       45.72      4.02 o
 -10   3   4        0.90        0.86      1.05 o
  -9   3   4       94.99       82.23      2.92 o
  -8   3   4       49.63       59.90      2.41 o
  -7   3   4      685.14      695.77      8.79 o
  -6   3   4      206.78      192.73      2.91 o
  -5   3   4     2112.51     2201.78     19.43 o
  -4   3   4      926.30      923.04     10.16 o
  -3   3   4      739.22      808.77      8.90 o
  -2   3   4       95.79       84.21      2.46 o
  -1   3   4     1173.60     1268.92     18.11 o
   0   3   4     1316.86     1223.02     30.16 o
   1   3   4      776.54      732.79     13.33 o
   2   3   4      625.11      636.15      8.45 o
   3   3   4     3200.57     3463.03     68.72 o
   4   3   4      365.04      364.58      6.48 o
   5   3   4      440.75      481.77      9.21 o
   6   3   4      155.52      163.76      5.69 o
   7   3   4      463.27      460.07     15.87 o
   8   3   4       27.80       29.78      2.38 o
   9   3   4      144.21      140.78      6.44 o
  10   3   4       49.37       45.20      5.50 o
  11   3   4        5.50        6.74      8.97 o
  12   3   4        0.03        0.86      4.04 o
  13   3   4        0.02        3.40      4.50 o
  14   3   4        7.75       13.92      5.35 o
 -16   4   4      100.81      126.08     10.11 o
 -15   4   4        9.84        4.74      3.89 o
 -14   4   4       18.67       21.08      6.57 o
 -13   4   4       15.39       17.22      3.33 o
 -12   4   4        0.35       -0.43      2.19 o
 -11   4   4        1.40        0.75      2.23 o
 -10   4   4       57.82       52.57      5.53 o
  -9   4   4        0.97       -1.64      1.64 o
  -8   4   4      169.16      146.58      4.23 o
  -7   4   4      149.67      169.03      4.23 o
  -6   4   4       27.21       25.95      1.59 o
  -5   4   4      364.49      372.11      5.21 o
  -4   4   4     3442.97     3570.34     40.34 o
  -3   4   4      351.96      317.53      6.19 o
  -2   4   4      200.31      228.87      5.68 o
  -1   4   4     1042.64     1015.85     14.63 o
   0   4   4      146.46      144.23      4.49 o
   1   4   4      615.16      558.35     12.71 o
   2   4   4      856.43      913.87     13.29 o
   3   4   4      412.52      438.66      7.52 o
   4   4   4       15.48        6.11      1.62 o
   5   4   4      504.11      475.20     18.12 o
   6   4   4      329.22      343.42     17.46 o
   7   4   4      138.56      142.77      7.37 o
   8   4   4       62.18       67.36      8.61 o
   9   4   4        8.17       17.20      4.24 o
  10   4   4       65.93       59.79      6.24 o
  11   4   4       34.36       27.09      5.23 o
  12   4   4       37.87       41.88      6.33 o
  13   4   4        0.64       -1.83      4.59 o
 -15   5   4       60.90       61.85      6.40 o
 -14   5   4        0.01       -1.33      3.36 o
 -13   5   4      141.38      149.19      6.96 o
 -12   5   4       21.86       20.07      3.41 o
 -11   5   4      117.26      117.97      6.16 o
 -10   5   4      139.38      137.33      7.33 o
  -9   5   4       36.65       28.47      2.96 o
  -8   5   4       14.44        9.81      2.38 o
  -7   5   4      454.49      451.19      7.04 o
  -6   5   4      118.98      104.89      2.87 o
  -5   5   4      268.73      260.97      4.53 o
  -4   5   4      756.56      744.01     11.96 o
  -3   5   4      946.05      931.14     14.18 o
  -2   5   4      582.83      586.64      9.53 o
  -1   5   4     2324.70     2411.97     36.90 o
   0   5   4        1.95       -1.39      1.39 o
   1   5   4      113.18      104.27      4.50 o
   2   5   4     1987.19     2068.45     37.73 o
   3   5   4      129.45      120.55      3.45 o
   4   5   4     1642.21     1696.02     24.77 o
   5   5   4       36.14       36.10      3.41 o
   6   5   4      373.71      340.36      9.90 o
   7   5   4       11.80       13.17      3.22 o
   8   5   4        4.83        0.38      2.73 o
   9   5   4      201.56      181.31      8.17 o
  10   5   4       77.20       74.70      7.89 o
  11   5   4       27.24       33.44      4.88 o
  12   5   4       11.21       10.00      4.21 o
 -14   6   4        0.00       -3.62      3.62 o
 -13   6   4        1.01       -1.25      3.49 o
 -12   6   4       90.28       93.86      5.75 o
 -11   6   4      109.83      103.21      5.65 o
 -10   6   4        8.96        0.75      2.36 o
  -9   6   4       27.98       25.86      2.95 o
  -8   6   4       24.38       21.61      2.65 o
  -7   6   4        1.14       -1.53      1.86 o
  -6   6   4       10.35        9.17      1.93 o
  -5   6   4      577.63      573.73      8.67 o
  -4   6   4      254.91      244.83      5.60 o
  -3   6   4        1.23        3.55      1.92 o
  -2   6   4      219.93      237.75      5.45 o
  -1   6   4      142.46      133.23      3.91 o
   0   6   4       52.22       51.48      2.64 o
   1   6   4       37.93       44.59      3.20 o
   2   6   4       20.01       25.34      2.99 o
   3   6   4      882.76      953.13     15.97 o
   4   6   4       14.97       14.87      2.62 o
   5   6   4      250.85      242.89      7.89 o
   6   6   4      123.18      137.46      6.44 o
   7   6   4       10.61       10.89      3.26 o
   8   6   4       23.43       25.38      4.01 o
   9   6   4       49.68       53.73      5.32 o
  10   6   4        1.44       -3.09      6.01 o
  11   6   4       21.00       23.82      4.73 o
 -12   7   4        7.03        8.51      3.33 o
 -11   7   4        0.07       -0.99      2.78 o
 -10   7   4       93.88       90.70      5.28 o
  -9   7   4        9.00        9.93      2.64 o
  -8   7   4        0.01       -1.80      2.12 o
  -7   7   4       28.95       27.37      2.70 o
  -6   7   4      172.74      158.21      4.48 o
  -5   7   4       72.70       75.84      4.22 o
  -4   7   4      281.35      289.27     10.36 o
  -3   7   4      123.34      102.29      4.38 o
  -2   7   4      500.76      475.14     11.04 o
  -1   7   4       17.29       16.54      2.44 o
   0   7   4        5.78        8.17      2.23 o
   1   7   4       74.61       66.33      6.36 o
   2   7   4       88.07       90.45      6.37 o
   3   7   4        0.02        0.05      1.68 o
   4   7   4       32.63       29.81      3.12 o
   5   7   4       90.77       98.35      5.51 o
   6   7   4       15.13       12.31      4.02 o
   7   7   4        1.71        2.29      2.97 o
   8   7   4       68.23       80.68      6.10 o
   9   7   4        0.36       -0.97      3.33 o
  10   7   4        7.81        8.76      3.98 o
 -11   8   4       30.79       42.67      4.46 o
 -10   8   4        1.45        0.33      2.78 o
  -9   8   4       88.76       90.92      5.08 o
  -8   8   4       12.72       16.86      3.99 o
  -7   8   4       33.46       26.86      2.84 o
  -6   8   4       49.67       49.59      5.51 o
  -5   8   4      146.61      130.99      5.46 o
  -4   8   4        7.59        5.84      2.14 o
  -3   8   4       75.37       88.69      4.38 o
  -2   8   4      100.56      105.97      4.79 o
  -1   8   4        0.09       -1.93      1.93 o
   0   8   4       21.31       17.61      3.50 o
   1   8   4       11.43       14.02      5.50 o
   2   8   4      178.34      209.10     11.21 o
   3   8   4       67.75       70.73      6.58 o
   4   8   4        0.26       -0.19      2.27 o
   5   8   4       43.88       44.38      4.13 o
   6   8   4       23.00       26.55      3.90 o
   7   8   4       45.08       46.83      4.92 o
   8   8   4        0.32        0.42      3.26 o
  -8   9   4       19.50       21.83      3.32 o
  -7   9   4       18.78       21.91      2.95 o
  -6   9   4       25.65       22.92      3.28 o
  -5   9   4       50.34       57.32      7.73 o
  -4   9   4      117.30      121.33      6.77 o
  -3   9   4       60.27       52.10      5.39 o
  -2   9   4        8.96        9.92      2.91 o
  -1   9   4        2.10       -0.60      2.43 o
   0   9   4        0.37       -2.89      2.89 o
   1   9   4        0.79       -0.40      3.42 o
   2   9   4       24.57       18.93      4.51 o
   3   9   4        1.30        1.79      3.92 o
   4   9   4       92.89       99.15      8.34 o
   5   9   4        0.08       -2.04      2.84 o
   6   9   4       34.86       37.90      6.55 o
  -4  10   4       27.79       35.59      6.51 o
  -3  10   4       28.83       33.42      9.84 o
  -2  10   4        1.00        7.96      7.52 o
  -1  10   4       51.08       62.35     12.01 o
   0  10   4        0.05       -3.40      3.40 o
   1  10   4       39.61       57.58      6.14 o
 -17   1   5        0.23        7.80      5.13 o
 -16   1   5       83.82       79.77      8.17 o
 -15   1   5       26.29       18.42      3.42 o
 -14   1   5       40.43       37.08      3.46 o
 -13   1   5      110.95      108.79      4.96 o
 -12   1   5       62.64       55.74      3.41 o
 -11   1   5      211.47      199.40      4.38 o
 -10   1   5      447.28      451.93      6.84 o
  -9   1   5      591.47      588.62      7.54 o
  -8   1   5       45.12       38.97      1.93 o
  -7   1   5     2427.68     2470.55     26.91 o
  -6   1   5     1082.24     1055.30     11.51 o
  -5   1   5      142.32      143.60      2.19 o
  -4   1   5     3249.55     3464.81     28.54 o
  -3   1   5     1240.88     1310.65     12.20 o
  -2   1   5     9729.75    10380.53    112.87 o
  -1   1   5     7266.92     7438.08     80.86 o
   0   1   5      703.64      665.94      8.93 o
   1   1   5      203.08      222.53      3.37 o
   2   1   5      936.92     1006.62     17.77 o
   3   1   5       18.15        9.47      1.32 o
   4   1   5     2863.45     2711.70     40.90 o
   5   1   5      280.59      274.05      6.59 o
   6   1   5     1077.62     1090.22     18.64 o
   7   1   5      211.13      205.24      7.00 o
   8   1   5      432.18      408.74      9.54 o
   9   1   5       12.62        9.88      2.69 o
  10   1   5        5.12        3.92      2.74 o
  11   1   5        1.07       -2.55      2.55 o
  12   1   5        2.29       -3.51      3.51 o
  13   1   5       78.62       84.57      6.94 o
  14   1   5       13.87       24.45      6.03 o
 -17   2   5        0.40        0.07      4.81 o
 -16   2   5        3.07       -1.04      4.43 o
 -15   2   5       23.05       18.62      5.33 o
 -14   2   5      211.22      211.15      7.75 o
 -13   2   5      145.79      134.41      4.69 o
 -12   2   5        6.01        4.19      1.77 o
 -11   2   5        5.00        5.70      1.46 o
 -10   2   5     3018.38     3044.44     31.65 o
  -9   2   5     1099.02     1072.81     13.34 o
  -8   2   5       29.77       26.40      1.43 o
  -7   2   5       86.79       77.37      1.96 o
  -6   2   5       12.78       18.44      0.95 o
  -5   2   5     1163.50     1305.57     11.96 o
  -4   2   5      661.02      712.45      6.59 o
  -3   2   5      546.33      529.27      5.81 o
  -2   2   5      307.39      283.06      3.95 o
  -1   2   5       44.89       69.57      1.67 o
   0   2   5     1718.80     1807.48     26.29 o
   1   2   5       97.64      104.59      2.79 o
   2   2   5     1308.09     1401.28     25.04 o
   3   2   5       56.04       53.46      2.57 o
   4   2   5      770.82      771.88     12.83 o
   5   2   5      652.84      629.14     11.47 o
   6   2   5       94.85       88.66      3.88 o
   7   2   5     1027.72     1081.44     16.84 o
   8   2   5      297.34      306.67      9.17 o
   9   2   5       14.66        9.03      2.56 o
  10   2   5       66.03       64.45      5.17 o
  11   2   5        2.38       -2.30      3.21 o
  12   2   5       68.88       70.56      7.52 o
  13   2   5        7.31       14.97      5.32 o
 -16   3   5        6.57       10.09      5.21 o
 -15   3   5       41.53       52.65      5.75 o
 -14   3   5      109.18       92.93      6.75 o
 -13   3   5       37.97       33.90      3.53 o
 -12   3   5       12.93        8.66      2.45 o
 -11   3   5        2.77        1.46      1.73 o
 -10   3   5      315.88      319.99      5.98 o
  -9   3   5     1272.02     1269.35     14.95 o
  -8   3   5      416.98      391.59      6.29 o
  -7   3   5      327.88      344.19      5.16 o
  -6   3   5     1828.07     1941.36     17.55 o
  -5   3   5       88.55      138.23      2.34 o
  -4   3   5      396.92      436.52      4.78 o
  -3   3   5     1082.32     1156.11     11.50 o
  -2   3   5     4109.70     4724.95     49.42 o
  -1   3   5       21.37        4.43      1.82 o
   0   3   5     1179.74     1197.09     15.52 o
   1   3   5      233.22      230.12      3.69 o
   2   3   5      846.81      879.15     26.29 o
   3   3   5      115.40       90.33      3.02 o
   4   3   5        3.30        0.93      1.37 o
   5   3   5       22.82       23.84      2.32 o
   6   3   5      234.17      221.71      6.91 o
   7   3   5        1.92       -1.33      1.36 o
   8   3   5       93.16       95.72      5.23 o
   9   3   5       11.55       11.40      3.12 o
  10   3   5        2.77       -2.62      7.31 o
  11   3   5      149.93      150.77      9.30 o
  12   3   5       78.36       77.94      7.66 o
  13   3   5       16.04       15.34      5.62 o
 -16   4   5        1.39       -1.21      4.69 o
 -15   4   5        0.04       -1.43      3.52 o
 -14   4   5       26.10       20.42      4.42 o
 -13   4   5      189.12      170.98     11.52 o
 -12   4   5        9.53       12.04      2.75 o
 -11   4   5       74.43       72.46      4.33 o
 -10   4   5        4.51        0.70      1.80 o
  -9   4   5       37.93       34.63      2.66 o
  -8   4   5       56.40       37.03      2.34 o
  -7   4   5       79.93       86.84      3.10 o
  -6   4   5     1098.06     1089.28     12.90 o
  -5   4   5       36.68       37.92      2.18 o
  -4   4   5     1252.97     1336.08     16.10 o
  -3   4   5       32.46       33.67      2.32 o
  -2   4   5       72.44       74.09      4.10 o
  -1   4   5        1.09        0.28      1.43 o
   0   4   5       65.43       65.08      3.45 o
   1   4   5      466.00      450.94      7.36 o
   2   4   5      104.67      116.28      3.35 o
   3   4   5      919.44      883.51     19.32 o
   4   4   5      308.81      310.26      7.26 o
   5   4   5       60.51       56.57      7.36 o
   6   4   5       55.92       48.80      3.24 o
   7   4   5       11.52       10.08      3.40 o
   8   4   5       69.08       70.78      6.26 o
   9   4   5        3.58        2.95      3.62 o
  10   4   5      113.13      119.04      8.26 o
  11   4   5       70.82       64.56      6.85 o
  12   4   5        8.25       12.09      6.22 o
 -15   5   5        3.02        7.67      4.25 o
 -14   5   5        5.45        6.97      3.78 o
 -13   5   5        1.44       -1.81      3.41 o
 -12   5   5        0.75       -0.55      2.49 o
 -11   5   5        4.40        2.08      2.44 o
 -10   5   5       15.97       14.21      3.08 o
  -9   5   5       66.24       63.79      3.82 o
  -8   5   5      186.72      194.71      5.30 o
  -7   5   5        0.59       -1.19      1.19 o
  -6   5   5       61.72       57.53      2.39 o
  -5   5   5        1.41        0.63      1.08 o
  -4   5   5        4.80        3.30      1.46 o
  -3   5   5       34.67       28.49      2.21 o
  -2   5   5       59.69       54.80      2.42 o
  -1   5   5      125.58      101.84      4.61 o
   0   5   5       94.84      100.66      5.83 o
   1   5   5      236.19      244.48      7.34 o
   2   5   5      226.84      239.96      5.08 o
   3   5   5       59.50       55.79      2.78 o
   4   5   5        0.71       -1.71      1.71 o
   5   5   5        6.09        3.71      2.52 o
   6   5   5      233.15      237.92      8.28 o
   7   5   5       70.47       67.98      5.25 o
   8   5   5       36.76       27.91      5.62 o
   9   5   5       21.53       16.26      3.89 o
  10   5   5        0.13        1.30      3.47 o
  11   5   5        9.20        7.70      4.01 o
  12   5   5        0.31       -3.69      3.69 o
 -14   6   5       55.49       62.08      6.36 o
 -13   6   5      108.21      109.24      7.71 o
 -12   6   5       46.45       47.65      4.40 o
 -11   6   5       74.66       75.03      4.83 o
 -10   6   5       24.59       28.32      3.19 o
  -9   6   5       34.36       26.40      2.96 o
  -8   6   5      127.75      129.09      4.98 o
  -7   6   5        0.54        1.06      1.52 o
  -6   6   5     1794.83     1769.14     30.97 o
  -5   6   5      431.00      440.90      7.58 o
  -4   6   5      143.75      146.27      5.25 o
  -3   6   5      177.88      153.12      4.74 o
  -2   6   5      271.43      273.12      5.76 o
  -1   6   5       94.85      104.49      4.08 o
   0   6   5      240.34      228.57      7.07 o
   1   6   5      313.01      334.51     11.65 o
   2   6   5       42.23       41.55      3.98 o
   3   6   5      798.74      769.54     16.50 o
   4   6   5      132.87      121.77     11.93 o
   5   6   5       96.25      102.49      5.55 o
   6   6   5      116.32      104.20      5.93 o
   7   6   5        6.05        4.77      2.99 o
   8   6   5       84.72       85.21      6.25 o
   9   6   5      254.92      272.33     15.70 o
  10   6   5       64.24       65.54      6.10 o
  11   6   5       36.63       43.24      5.52 o
 -13   7   5        2.30       10.56      7.81 o
 -12   7   5      185.16      221.52     13.29 o
 -11   7   5        3.81        2.31      2.87 o
 -10   7   5       61.40       68.67      4.63 o
  -9   7   5       29.00       24.32      3.12 o
  -8   7   5      291.62      294.36      7.94 o
  -7   7   5      182.77      186.92      5.07 o
  -6   7   5        0.15       -0.36      1.52 o
  -5   7   5      188.41      203.16      6.62 o
  -4   7   5      640.06      608.31     12.64 o
  -3   7   5      358.24      328.10      9.16 o
  -2   7   5        0.78       -0.93      2.24 o
  -1   7   5       37.64       41.16      3.50 o
   0   7   5      910.32      830.33     22.45 o
   1   7   5        5.18        1.48      5.06 o
   2   7   5      333.82      380.84     13.53 o
   3   7   5      113.91      123.83      5.31 o
   4   7   5       71.47       76.62      5.44 o
   5   7   5      166.48      173.01      7.05 o
   6   7   5        0.01       -1.09      2.69 o
   7   7   5      151.60      184.99      8.22 o
   8   7   5       68.66       71.55      6.00 o
   9   7   5       30.89       32.61      4.93 o
 -11   8   5        0.27       -1.90      2.87 o
 -10   8   5       22.22       21.98      4.67 o
  -9   8   5        0.50        1.26      2.60 o
  -8   8   5       19.53       13.26      2.68 o
  -7   8   5        0.02        0.93      1.89 o
  -6   8   5       95.14       92.58      4.12 o
  -5   8   5       34.04       26.01      3.91 o
  -4   8   5       97.33      102.69      5.48 o
  -3   8   5       16.86       12.48      2.75 o
  -2   8   5        8.94       10.52      2.65 o
  -1   8   5        4.58        3.60      3.00 o
   0   8   5       14.83       16.21      3.85 o
   1   8   5      227.87      233.86     10.28 o
   2   8   5      186.55      205.43     10.14 o
   3   8   5       43.03       43.09      3.59 o
   4   8   5       22.06       22.72      3.29 o
   5   8   5        3.40        2.27      2.87 o
   6   8   5       30.70       35.90      4.37 o
   7   8   5        0.15        5.69      4.18 o
   8   8   5        0.11        1.95      3.56 o
  -8   9   5        8.29       12.22      3.01 o
  -7   9   5        3.32       -1.60      2.28 o
  -6   9   5        3.01        4.49      2.65 o
  -5   9   5       11.85        5.03      3.90 o
  -4   9   5        0.77       -1.89      3.48 o
  -3   9   5        7.38       13.93      4.02 o
  -2   9   5       10.48       11.12      3.90 o
  -1   9   5       80.84       78.80      6.68 o
   0   9   5       54.41       67.84      6.44 o
   1   9   5        9.62        8.42      4.03 o
   2   9   5        0.99        0.92      3.77 o
   3   9   5        4.54        7.61      4.38 o
   4   9   5        9.71       10.62      3.14 o
   5   9   5        9.87       10.40      3.46 o
  -3  10   5        0.44       -2.19      3.79 o
  -2  10   5        5.01       -0.85      3.79 o
  -1  10   5        0.35       -3.59      3.59 o
   0  10   5        1.03        0.91      4.34 o
 -17   0   6      124.05      118.33     14.32 o
 -16   0   6       64.67       65.76      7.11 o
 -15   0   6       38.71       30.43      7.59 o
 -14   0   6        1.86        2.91      3.73 o
 -13   0   6        9.42        6.33      3.22 o
 -12   0   6     1839.36     1814.98     35.35 o
 -11   0   6     4287.81     4262.78     75.41 o
 -10   0   6      768.00      799.44     19.59 o
  -9   0   6      723.87      728.74     15.85 o
  -8   0   6       86.51       70.86      4.09 o
  -7   0   6      809.34      849.78     17.12 o
  -6   0   6    13278.55    14279.20    207.71 o
  -5   0   6      171.47      191.71      4.82 o
  -4   0   6      535.94      511.47      9.29 o
  -3   0   6      380.42      365.13     10.38 o
  -2   0   6      136.85      102.50      3.12 o
  -1   0   6     1668.80     1853.72     49.11 o
   0   0   6     4890.42     5111.08    132.86 o
   1   0   6     2776.04     2983.87     63.29 o
   2   0   6      261.12      266.84      8.39 o
   3   0   6     4299.14     4518.54     94.21 o
   4   0   6      662.21      614.64     19.17 o
   5   0   6     3239.43     3238.24     77.61 o
   6   0   6     5267.06     5209.28    111.82 o
   7   0   6      316.17      308.60     11.35 o
   8   0   6      248.93      255.52     10.64 o
   9   0   6      360.50      329.81     12.63 o
  10   0   6       80.22       90.60      7.72 o
  11   0   6       77.65       81.86      7.67 o
  12   0   6       10.35       18.46      5.62 o
  13   0   6       83.14       89.98     12.87 o
 -17   1   6       60.87       56.05      7.24 o
 -16   1   6       17.48       13.25      4.32 o
 -15   1   6        5.81        1.43      2.87 o
 -14   1   6       40.72       39.16      3.49 o
 -13   1   6      123.43      118.15      5.17 o
 -12   1   6      276.72      285.69      5.88 o
 -11   1   6       69.07       61.97      2.78 o
 -10   1   6      435.86      390.19      6.68 o
  -9   1   6       37.79       29.51      1.77 o
  -8   1   6      124.67      112.70      4.61 o
  -7   1   6        4.86        2.11      1.10 o
  -6   1   6     1397.54     1505.32     15.97 o
  -5   1   6     3048.41     3356.68     31.88 o
  -4   1   6        0.89        2.17      0.79 o
  -3   1   6      129.17      110.44      2.17 o
  -2   1   6      189.44      231.21      3.30 o
  -1   1   6      107.30      151.12      2.68 o
   0   1   6     2329.14     2613.30     30.54 o
   1   1   6      753.59      860.24     15.30 o
   2   1   6       24.86       31.96      1.94 o
   3   1   6     1739.94     1672.18     26.16 o
   4   1   6      571.23      537.70     10.82 o
   5   1   6      498.34      473.91      9.68 o
   6   1   6      707.48      669.07     12.87 o
   7   1   6       88.59       79.55      5.28 o
   8   1   6       82.34       75.02      4.41 o
   9   1   6       30.48       12.40      3.67 o
  10   1   6       23.19       17.51      3.46 o
  11   1   6        0.04       -0.71      3.71 o
  12   1   6      204.32      233.29      9.91 o
  13   1   6        1.16        9.27      5.66 o
 -17   2   6        1.34       -0.39      4.65 o
 -16   2   6        7.19        7.75      8.68 o
 -15   2   6       10.55        9.79      4.76 o
 -14   2   6       16.87       10.67      3.30 o
 -13   2   6        0.09       -2.05      2.05 o
 -12   2   6       18.34       19.94      2.13 o
 -11   2   6        7.25        6.11      1.41 o
 -10   2   6      117.97      103.77      3.80 o
  -9   2   6       18.13       16.08      1.33 o
  -8   2   6      262.73      274.08      4.49 o
  -7   2   6       33.03       21.32      1.25 o
  -6   2   6      403.91      385.16      4.55 o
  -5   2   6      415.68      442.19      5.01 o
  -4   2   6      165.56      202.14      2.73 o
  -3   2   6        2.27        3.81      0.84 o
  -2   2   6     1124.25     1241.75     13.85 o
  -1   2   6      124.97      104.88      2.67 o
   0   2   6      353.44      370.17      5.90 o
   1   2   6        0.18        1.06      0.59 o
   2   2   6       88.93       45.40      3.31 o
   3   2   6     1414.90     1366.39     19.38 o
   4   2   6       29.97       25.90      2.15 o
   5   2   6       54.61       51.56      3.12 o
   6   2   6       20.52       14.24      2.41 o
   7   2   6       21.30       20.16      2.69 o
   8   2   6        0.02       -2.05      2.09 o
   9   2   6       39.77       41.01      4.44 o
  10   2   6        1.06       -1.79      3.31 o
  11   2   6        0.03        1.95      4.19 o
  12   2   6        0.75        6.30      4.92 o
  13   2   6        3.26        5.81      4.96 o
 -16   3   6        0.19        0.84      8.17 o
 -15   3   6        0.13        0.19      3.56 o
 -14   3   6       38.58       38.20      5.08 o
 -13   3   6        4.86        2.90      3.37 o
 -12   3   6       26.81       29.68      2.67 o
 -11   3   6        2.18        0.51      1.73 o
 -10   3   6       63.93       57.85      2.40 o
  -9   3   6        2.12       -1.17      1.17 o
  -8   3   6      133.17      119.56      3.28 o
  -7   3   6      637.68      649.85      7.54 o
  -6   3   6      219.25      195.26      3.53 o
  -5   3   6      104.04       75.98      1.89 o
  -4   3   6       72.30       78.91      1.97 o
  -3   3   6     2909.46     3088.61     30.98 o
  -2   3   6     2828.13     2996.75     33.79 o
  -1   3   6       31.65       31.28      1.84 o
   0   3   6       84.44      100.05      3.04 o
   1   3   6       41.36       32.37      1.64 o
   2   3   6     1248.06     1281.22     20.26 o
   3   3   6       30.45       28.25      2.25 o
   4   3   6      198.27      195.48      5.38 o
   5   3   6       20.44       17.99      2.66 o
   6   3   6        4.09        1.04      2.31 o
   7   3   6        1.01       -2.32      2.32 o
   8   3   6        8.78        4.65      2.83 o
   9   3   6        3.61        5.02      3.67 o
  10   3   6       12.50        9.71      5.14 o
  11   3   6       31.95       36.67      5.98 o
  12   3   6        5.47        6.29      4.91 o
 -16   4   6        4.00        7.85      5.26 o
 -15   4   6       21.66       21.98      4.75 o
 -14   4   6        0.89       -0.39      4.90 o
 -13   4   6      209.06      223.90     12.88 o
 -12   4   6       19.09       16.65      2.83 o
 -11   4   6       12.11       11.42      2.84 o
 -10   4   6       56.15       55.13      3.56 o
  -9   4   6       72.42       65.36      3.70 o
  -8   4   6       17.21       18.85      1.83 o
  -7   4   6      531.35      544.64      8.67 o
  -6   4   6       23.49       19.37      1.44 o
  -5   4   6      271.92      303.25      5.46 o
  -4   4   6      897.40      906.66     13.18 o
  -3   4   6      109.62      103.20      2.73 o
  -2   4   6      830.70      880.48     13.74 o
  -1   4   6        5.60        3.41      1.11 o
   0   4   6      138.23      125.19      3.25 o
   1   4   6      615.53      618.62     15.54 o
   2   4   6      992.25     1011.58     22.87 o
   3   4   6       47.31       47.32      4.60 o
   4   4   6       92.36       90.78      5.00 o
   5   4   6      163.96      177.24      5.65 o
   6   4   6        1.41       -2.74      2.74 o
   7   4   6      257.84      249.69     10.31 o
   8   4   6        0.43        4.20      3.60 o
   9   4   6       11.12       11.85      4.20 o
  10   4   6       14.99       12.81      4.54 o
  11   4   6       10.05       12.11      4.76 o
  12   4   6        2.28        2.03      7.23 o
 -15   5   6       14.47       16.26      4.82 o
 -14   5   6        4.46        1.52      3.66 o
 -13   5   6        3.26        0.59      3.44 o
 -12   5   6      116.00      114.09      5.74 o
 -11   5   6       33.52       31.72      3.31 o
 -10   5   6       54.88       56.69      4.30 o
  -9   5   6      159.96      174.45      5.86 o
  -8   5   6      187.28      185.43      5.77 o
  -7   5   6     1074.04     1050.21     15.15 o
  -6   5   6     1362.77     1358.71     17.09 o
  -5   5   6      456.92      473.58      7.59 o
  -4   5   6      410.00      423.92      6.30 o
  -3   5   6       61.61       61.36      3.29 o
  -2   5   6     1269.78     1263.55     26.99 o
  -1   5   6      913.57      909.10     34.83 o
   0   5   6      301.53      313.06     10.45 o
   1   5   6     1764.83     1849.07     28.97 o
   2   5   6      172.58      168.10      4.59 o
   3   5   6      725.55      677.15     12.75 o
   4   5   6      342.32      306.95      9.09 o
   5   5   6       52.12       50.08      4.16 o
   6   5   6      647.29      658.32     16.10 o
   7   5   6      147.03      152.72      7.40 o
   8   5   6       98.61       92.83      6.35 o
   9   5   6       14.87       15.20      3.99 o
  10   5   6       31.30       33.28      5.52 o
  11   5   6       43.05       42.71      7.49 o
 -14   6   6       18.03       20.32      4.86 o
 -13   6   6       15.73        9.15      4.05 o
 -12   6   6        1.35       -1.56      3.12 o
 -11   6   6        0.05       -1.55      2.46 o
 -10   6   6       25.21       26.55      3.14 o
  -9   6   6       84.44       76.52      5.39 o
  -8   6   6       30.22       34.66      2.67 o
  -7   6   6      120.81      107.84      9.03 o
  -6   6   6      934.91      983.98     16.01 o
  -5   6   6      454.62      470.86      9.86 o
  -4   6   6      169.38      185.55      6.93 o
  -3   6   6      178.57      160.70      6.26 o
  -2   6   6        6.22        3.35      2.28 o
  -1   6   6      283.42      300.98     11.04 o
   0   6   6     1318.46     1376.39     33.97 o
   1   6   6        0.07       -1.46      1.46 o
   2   6   6      127.46      100.43      6.49 o
   3   6   6       29.36       29.30      3.16 o
   4   6   6       54.00       48.18      3.98 o
   5   6   6        8.26       10.02      2.92 o
   6   6   6        0.49        1.05      2.70 o
   7   6   6       59.28       65.66      5.34 o
   8   6   6        8.53        9.93      4.32 o
   9   6   6      176.63      179.61     11.96 o
  10   6   6        4.49        7.85      4.02 o
 -12   7   6        8.96       10.35      4.08 o
 -11   7   6       17.63       15.25      3.26 o
 -10   7   6       15.44       13.44      3.12 o
  -9   7   6       37.90       35.67      3.51 o
  -8   7   6        2.12        4.06      2.46 o
  -7   7   6       23.51       22.02      2.69 o
  -6   7   6        9.05        0.89      2.12 o
  -5   7   6        0.02       -1.76      1.76 o
  -4   7   6        9.91        6.80      3.20 o
  -3   7   6        9.85       11.77      2.82 o
  -2   7   6        2.61       -2.25      2.25 o
  -1   7   6      111.74      116.01      7.47 o
   0   7   6       28.22       26.64      5.93 o
   1   7   6       13.40       13.31      6.44 o
   2   7   6       93.71       95.71      4.68 o
   3   7   6       44.57       40.90      3.61 o
   4   7   6        0.01       -1.25      2.39 o
   5   7   6        3.50        2.71      2.91 o
   6   7   6       21.77       20.37      4.68 o
   7   7   6        2.64       -2.53      3.15 o
   8   7   6        0.27        5.96      3.67 o
   9   7   6        3.83        7.57      3.89 o
 -11   8   6       22.80       17.04      3.94 o
 -10   8   6       43.54       40.16      4.14 o
  -9   8   6        4.20        8.17      2.84 o
  -8   8   6       26.63       32.98      4.84 o
  -7   8   6      194.36      164.10      5.78 o
  -6   8   6       10.66        3.70      2.19 o
  -5   8   6       12.57       23.44      4.13 o
  -4   8   6       14.52        2.69      3.44 o
  -3   8   6        0.01       -0.02      3.23 o
  -2   8   6       21.69       18.56      4.12 o
  -1   8   6       10.53        9.90      3.80 o
   0   8   6       40.98       54.40     11.93 o
   1   8   6      113.30      104.54      7.81 o
   2   8   6      147.54      138.90      5.67 o
   3   8   6       15.50       16.16      3.32 o
   4   8   6        0.14        2.80      2.69 o
   5   8   6       37.76       40.94      4.51 o
   6   8   6        7.67       12.15      5.59 o
   7   8   6       35.51       44.40      5.23 o
  -8   9   6       55.31       59.03      4.68 o
  -7   9   6        0.54       -0.54      2.18 o
  -6   9   6       26.68       27.83      3.96 o
  -5   9   6        3.30        3.75      3.96 o
  -4   9   6       30.23       40.40      5.57 o
  -3   9   6       62.12       65.95      6.53 o
  -2   9   6       16.74       13.28      4.25 o
  -1   9   6       75.33       78.99      7.01 o
   0   9   6       30.91       23.44      4.79 o
   1   9   6        4.98        3.99      3.88 o
   2   9   6        1.02        6.91      4.10 o
   3   9   6       67.68       77.94     11.86 o
   4   9   6       47.82       59.19      4.95 o
 -17   1   7        6.45        2.66      6.51 o
 -16   1   7       51.55       46.75      5.58 o
 -15   1   7       11.13       13.42      4.03 o
 -14   1   7       36.51       31.09      3.24 o
 -13   1   7       80.08       80.98      4.43 o
 -12   1   7      183.49      188.90      5.49 o
 -11   1   7        7.13        5.70      1.94 o
 -10   1   7      908.70      925.32     13.87 o
  -9   1   7      115.55       91.30      3.39 o
  -8   1   7      322.35      330.51      5.76 o
  -7   1   7     2641.60     2640.87     30.83 o
  -6   1   7      474.22      431.96      5.69 o
  -5   1   7     1372.20     1367.51     14.54 o
  -4   1   7     6126.94     6527.10     67.57 o
  -3   1   7      972.05     1035.24     13.73 o
  -2   1   7      143.88      207.07      4.36 o
  -1   1   7      778.02      840.18     12.45 o
   0   1   7      568.52      595.24      9.42 o
   1   1   7     3417.47     3491.22     46.38 o
   2   1   7       27.81       31.46      2.39 o
   3   1   7      475.06      418.85      8.60 o
   4   1   7       70.92       58.96      3.36 o
   5   1   7      541.98      536.27     10.90 o
   6   1   7       51.51       47.99      3.64 o
   7   1   7       13.90        9.19      2.65 o
   8   1   7        0.22       -2.54      2.54 o
   9   1   7       11.57       -1.14      3.13 o
  10   1   7      298.37      327.68     11.13 o
  11   1   7      128.77      165.82     11.24 o
  12   1   7       67.36       64.89      6.46 o
 -17   2   7       17.07        8.64      6.22 o
 -16   2   7        0.02        0.79      4.39 o
 -15   2   7       75.62       75.41      7.70 o
 -14   2   7       11.26       11.79      3.39 o
 -13   2   7      190.00      213.05      7.58 o
 -12   2   7      263.03      276.89      7.39 o
 -11   2   7       25.25       17.23      2.15 o
 -10   2   7      109.07       97.30      3.53 o
  -9   2   7       12.31        6.40      1.20 o
  -8   2   7      320.95      333.78      5.62 o
  -7   2   7      726.21      739.43     10.04 o
  -6   2   7      141.28      136.38      2.65 o
  -5   2   7      774.39      765.28      9.24 o
  -4   2   7      786.75      811.65     10.25 o
  -3   2   7      705.46      760.25     11.40 o
  -2   2   7       43.70       35.07      1.75 o
  -1   2   7       26.80       25.38      1.48 o
   0   2   7       21.91       22.68      1.52 o
   1   2   7      204.17      176.93      4.31 o
   2   2   7      885.68      875.69     13.19 o
   3   2   7       51.25       50.83      3.13 o
   4   2   7     2007.74     1978.40     30.89 o
   5   2   7      267.07      249.76      6.56 o
   6   2   7       21.94       22.05      2.76 o
   7   2   7       96.05       93.41      4.56 o
   8   2   7        5.96        0.88      3.09 o
   9   2   7      211.23      224.14      8.79 o
  10   2   7       67.02       74.74      6.93 o
  11   2   7       69.52       66.31      7.46 o
  12   2   7        0.03       -3.24      4.60 o
 -16   3   7        6.72        9.45      5.06 o
 -15   3   7        6.32       -2.03      3.57 o
 -14   3   7      135.61      145.49     16.89 o
 -13   3   7       13.38       10.71      3.55 o
 -12   3   7       18.05       17.39      2.83 o
 -11   3   7       17.30       15.34      2.05 o
 -10   3   7        6.22        6.24      1.38 o
  -9   3   7        4.95        4.57      1.25 o
  -8   3   7     1129.62     1135.41     14.73 o
  -7   3   7        3.47        3.87      1.22 o
  -6   3   7      260.38      279.04      4.31 o
  -5   3   7      167.90      175.06      3.34 o
  -4   3   7      818.92      925.60     10.43 o
  -3   3   7      702.27      654.10      8.68 o
  -2   3   7      761.03      741.35      9.64 o
  -1   3   7      112.22      151.39      3.25 o
   0   3   7      315.11      381.12     10.89 o
   1   3   7      268.09      275.21      5.49 o
   2   3   7       23.14       15.85      1.93 o
   3   3   7      568.69      570.79     12.59 o
   4   3   7        6.06        8.70      2.28 o
   5   3   7        7.16        2.77      2.35 o
   6   3   7      138.41      121.76      5.83 o
   7   3   7      114.96      120.97      6.05 o
   8   3   7       71.08       71.60      6.14 o
   9   3   7       35.01       37.08      5.52 o
  10   3   7       11.77       11.93      4.85 o
  11   3   7        0.02        2.12      4.65 o
  12   3   7       25.40       23.67      5.82 o
 -16   4   7       28.71       22.85      5.06 o
 -15   4   7       22.74       26.52      5.05 o
 -14   4   7        4.54        0.60      3.62 o
 -13   4   7       44.58       42.66      5.00 o
 -12   4   7       26.32       36.56      4.23 o
 -11   4   7      452.23      440.13     10.28 o
 -10   4   7       39.87       34.10      3.06 o
  -9   4   7      706.80      691.59     13.41 o
  -8   4   7       29.74       37.28      1.86 o
  -7   4   7       20.65       18.99      1.88 o
  -6   4   7      130.70      128.22      5.04 o
  -5   4   7      162.43      190.46      5.40 o
  -4   4   7        0.20       -1.09      1.09 o
  -3   4   7      162.37      146.92      3.84 o
  -2   4   7      571.88      560.34     11.05 o
  -1   4   7      619.24      651.57     10.49 o
   0   4   7      571.75      564.98     12.46 o
   1   4   7      903.27      908.17     21.61 o
   2   4   7        1.53        1.14      1.73 o
   3   4   7      168.68      170.99      5.16 o
   4   4   7        9.22        7.78      2.09 o
   5   4   7      354.57      323.71     11.52 o
   6   4   7      144.86      126.68     12.15 o
   7   4   7        4.80        4.92      3.78 o
   8   4   7       87.18       74.04      7.74 o
   9   4   7        1.12        2.29      3.94 o
  10   4   7        1.42       -1.23      4.41 o
  11   4   7        6.76       -0.79      4.92 o
 -15   5   7        0.62       -4.45      4.45 o
 -14   5   7       37.99       40.23      5.22 o
 -13   5   7        0.25       -3.03      3.03 o
 -12   5   7       25.03       25.63      6.76 o
 -11   5   7       66.98       59.46      4.10 o
 -10   5   7       51.39       45.65      3.63 o
  -9   5   7       13.51       11.00      2.49 o
  -8   5   7        1.91        3.15      1.73 o
  -7   5   7      132.70      105.81      4.59 o
  -6   5   7      203.52      182.22      6.15 o
  -5   5   7      111.71      119.69      3.37 o
  -4   5   7       52.52       46.54      2.27 o
  -3   5   7       47.57       37.91      2.32 o
  -2   5   7      281.85      314.43      6.24 o
  -1   5   7       92.90      101.25      4.36 o
   0   5   7       32.84       38.57      2.42 o
   1   5   7      568.09      543.00     18.38 o
   2   5   7      305.53      317.19      8.97 o
   3   5   7       22.26       18.62      3.02 o
   4   5   7       59.76       71.56      4.87 o
   5   5   7      266.48      280.42     13.07 o
   6   5   7       92.72       74.86      5.62 o
   7   5   7       14.37        9.88      3.67 o
   8   5   7        0.86       -0.38      3.43 o
   9   5   7      101.20       90.67     12.51 o
  10   5   7       33.98       38.39      5.36 o
 -14   6   7       59.99       69.56      6.68 o
 -13   6   7        7.40       10.23      4.05 o
 -12   6   7        7.17        7.80      3.59 o
 -11   6   7      308.82      320.38      9.14 o
 -10   6   7       21.64       19.84      2.96 o
  -9   6   7      149.52      154.75      5.88 o
  -8   6   7       17.28       14.50      2.22 o
  -7   6   7      136.49      141.56      5.41 o
  -6   6   7       11.34        6.48      3.13 o
  -5   6   7      262.41      228.50      6.56 o
  -4   6   7       84.05       92.41      4.17 o
  -3   6   7      173.22      153.71      6.39 o
  -2   6   7      655.03      629.65     11.19 o
  -1   6   7       15.27       13.46      2.76 o
   0   6   7     1658.99     1619.17     30.76 o
   1   6   7      210.93      202.83      6.86 o
   2   6   7       40.42       48.33      7.37 o
   3   6   7       19.36       18.45      3.16 o
   4   6   7        0.00        1.42      2.59 o
   5   6   7      152.54      151.55      7.14 o
   6   6   7       46.02       44.35      4.66 o
   7   6   7       26.16       28.09      7.75 o
   8   6   7      130.63      126.83      7.56 o
   9   6   7        0.12       -3.28      3.32 o
 -12   7   7       10.66        3.12      3.72 o
 -11   7   7       24.31       35.81      4.51 o
 -10   7   7      269.48      281.85      8.59 o
  -9   7   7        1.46        2.14      2.39 o
  -8   7   7      348.33      330.04      8.13 o
  -7   7   7        0.08       -1.08      2.57 o
  -6   7   7       52.50       55.26      4.16 o
  -5   7   7        0.49       -2.54      2.54 o
  -4   7   7       25.86       18.84      2.61 o
  -3   7   7      178.71      175.74      8.91 o
  -2   7   7       15.59       10.45      3.79 o
  -1   7   7      688.63      714.42     17.24 o
   0   7   7      191.43      191.99      6.30 o
   1   7   7      158.89      157.61      6.04 o
   2   7   7        4.01       10.53      2.73 o
   3   7   7        3.38        3.53      2.67 o
   4   7   7      139.67      164.33      7.05 o
   5   7   7       15.15       12.91      3.54 o
   6   7   7      113.02      131.30      7.34 o
   7   7   7       78.05       90.20      6.61 o
   8   7   7        5.05        6.41      5.14 o
 -10   8   7        1.77        2.72      2.96 o
  -9   8   7       37.18       49.96      4.67 o
  -8   8   7       63.74       55.77      3.88 o
  -7   8   7      100.47       99.83      4.91 o
  -6   8   7       54.43       49.31      6.35 o
  -5   8   7        4.60       -0.77      2.57 o
  -4   8   7       17.08       13.76      2.65 o
  -3   8   7        1.47        0.43      3.41 o
  -2   8   7       99.74      103.64     16.20 o
  -1   8   7       10.05       12.05      4.17 o
   0   8   7       22.52       18.44      2.49 o
   1   8   7       17.48       23.55      4.12 o
   2   8   7        1.43        0.59      5.57 o
   3   8   7       20.46       23.51      3.46 o
   4   8   7       40.38       48.18      4.68 o
   5   8   7       19.12       25.53      4.16 o
   6   8   7        0.31        3.10      3.56 o
  -8   9   7        9.35        9.55      5.35 o
  -7   9   7       48.61       63.25      4.56 o
  -6   9   7       24.07       25.35      3.78 o
  -5   9   7       18.95       26.96      5.40 o
  -4   9   7        0.26        5.80      4.10 o
  -3   9   7       16.47       19.15      4.84 o
  -2   9   7        1.03       -3.64      3.64 o
  -1   9   7        0.86        9.20      4.27 o
   0   9   7        0.01       -2.15      3.79 o
   1   9   7       40.40       47.49     11.72 o
   2   9   7        4.13        6.22      4.38 o
   3   9   7       29.65       33.58      4.39 o
 -17   0   8        9.07        5.93      7.52 o
 -16   0   8      179.32      201.37     22.93 o
 -15   0   8       97.17      116.61     14.32 o
 -14   0   8      165.50      179.55     14.68 o
 -13   0   8      264.88      292.12      9.94 o
 -12   0   8        1.17       -2.77      2.77 o
 -11   0   8        1.52       -2.55      2.55 o
 -10   0   8      296.55      302.45      9.13 o
  -9   0   8      206.90      199.99      8.61 o
  -8   0   8      957.19      967.64     19.69 o
  -7   0   8     1680.14     1743.42     32.32 o
  -6   0   8       11.44       17.93      2.15 o
  -5   0   8     7765.34     7999.83    135.26 o
  -4   0   8      384.03      429.86     10.03 o
  -3   0   8      289.83      304.71      9.29 o
  -2   0   8      413.28      425.09     16.78 o
  -1   0   8      557.64      566.60     14.67 o
   0   0   8      254.12      148.03      6.32 o
   1   0   8     3942.64     3664.24     81.08 o
   2   0   8     1144.12     1125.75     26.69 o
   3   0   8     2021.13     2083.89     46.28 o
   4   0   8      467.94      421.92     12.89 o
   5   0   8        0.08       -2.99      2.99 o
   6   0   8      219.39      215.87      9.61 o
   7   0   8       87.47       70.96      6.48 o
   8   0   8      802.92      877.31     24.50 o
   9   0   8      133.34      169.63     23.94 o
  10   0   8      126.87      153.57     10.02 o
  11   0   8      208.41      209.03     17.07 o
  12   0   8        0.35       -7.23      7.23 o
 -17   1   8       18.58       24.46      5.97 o
 -16   1   8       12.66       12.53      4.58 o
 -15   1   8        6.89        7.69      3.58 o
 -14   1   8       56.49       50.98      3.77 o
 -13   1   8        5.72       -0.08      2.15 o
 -12   1   8       28.03       25.31      2.60 o
 -11   1   8      126.46      115.87      4.19 o
 -10   1   8        6.73       -0.56      1.67 o
  -9   1   8        0.46       -1.23      1.23 o
  -8   1   8      214.88      209.73      4.81 o
  -7   1   8      233.96      265.68      4.75 o
  -6   1   8      886.47      928.10     11.99 o
  -5   1   8      935.22      974.88     11.65 o
  -4   1   8       27.07       30.03      1.93 o
  -3   1   8        7.34        4.35      1.15 o
  -2   1   8      613.57      702.19     12.20 o
  -1   1   8      470.24      436.64      8.41 o
   0   1   8        1.35        3.53      1.50 o
   1   1   8       37.58       34.12      2.49 o
   2   1   8      144.75      131.12      4.40 o
   3   1   8       29.30       30.32      2.67 o
   4   1   8      630.62      636.07     12.32 o
   5   1   8     1103.52     1076.46     18.96 o
   6   1   8      209.54      194.61     12.90 o
   7   1   8      197.40      199.73      6.81 o
   8   1   8      691.48      760.12     15.60 o
   9   1   8       50.35       50.03      4.42 o
  10   1   8       88.37       87.16      9.09 o
  11   1   8        6.76       11.71      4.68 o
  12   1   8       12.24        6.19      5.64 o
 -17   2   8        4.11       13.96      5.47 o
 -16   2   8        0.06        1.08      4.19 o
 -15   2   8       29.01       16.63      5.20 o
 -14   2   8      401.58      457.62     11.92 o
 -13   2   8      390.00      406.18     12.21 o
 -12   2   8      212.49      217.84      8.65 o
 -11   2   8       33.39       31.97      3.25 o
 -10   2   8       79.25       68.62      3.43 o
  -9   2   8      511.02      518.11      8.77 o
  -8   2   8      194.46      220.83      4.90 o
  -7   2   8        3.41        3.75      0.76 o
  -6   2   8      119.53      112.48      2.66 o
  -5   2   8      280.59      278.07      4.60 o
  -4   2   8      178.26      151.77      3.87 o
  -3   2   8        8.30        4.42      1.39 o
  -2   2   8        3.31        2.15      0.87 o
  -1   2   8      728.85      779.98     17.37 o
   0   2   8     4301.88     4381.41     59.92 o
   1   2   8      224.98      236.90      5.67 o
   2   2   8       15.72       11.32      1.81 o
   3   2   8       38.31       34.14      2.56 o
   4   2   8     1593.65     1539.87     25.02 o
   5   2   8      418.92      405.51      9.12 o
   6   2   8       26.51       26.29      2.97 o
   7   2   8       49.34       45.00      5.39 o
   8   2   8        1.67       -0.38      3.24 o
   9   2   8        0.14       -0.73      3.51 o
  10   2   8        0.93        5.43      4.54 o
  11   2   8       10.22        9.08      5.50 o
  12   2   8        1.53       -0.22      5.21 o
 -16   3   8        1.50        5.86      6.15 o
 -15   3   8       27.35       26.47      4.79 o
 -14   3   8        0.57        1.61      3.59 o
 -13   3   8      126.79      146.32      7.57 o
 -12   3   8      118.04      107.99      8.37 o
 -11   3   8       16.71       21.50      2.89 o
 -10   3   8       16.56       13.63      2.28 o
  -9   3   8      217.28      209.90      5.40 o
  -8   3   8     1785.96     1796.09     22.11 o
  -7   3   8      249.46      237.84      4.39 o
  -6   3   8      447.65      446.32      6.06 o
  -5   3   8      381.04      381.21      5.68 o
  -4   3   8      137.35      122.14      3.26 o
  -3   3   8       42.23       32.91      2.07 o
  -2   3   8      201.85      201.61      4.27 o
  -1   3   8     1573.27     1661.04     19.88 o
   0   3   8       79.11       82.84      3.13 o
   1   3   8      222.69      238.74      8.58 o
   2   3   8       55.19       58.60      3.21 o
   3   3   8       58.83       49.82      3.67 o
   4   3   8       37.43       35.88      3.57 o
   5   3   8      111.08      108.01      5.73 o
   6   3   8       96.42      104.36      6.94 o
   7   3   8       17.34       14.91      3.39 o
   8   3   8       91.16       97.60      8.46 o
   9   3   8       86.49      119.88      8.88 o
  10   3   8       23.29       27.95      7.02 o
  11   3   8        0.40        5.71      4.91 o
 -16   4   8       27.26       31.59      5.66 o
 -15   4   8        6.39        9.20      4.47 o
 -14   4   8       20.01       25.07      4.73 o
 -13   4   8       23.62       18.90      4.08 o
 -12   4   8      205.34      212.07      8.52 o
 -11   4   8       23.86       24.91      3.73 o
 -10   4   8       11.86       12.27      4.43 o
  -9   4   8       94.80       75.80      4.73 o
  -8   4   8        9.04        2.55      1.48 o
  -7   4   8      851.64      846.43     14.46 o
  -6   4   8      451.03      455.50      7.49 o
  -5   4   8      812.88      826.28     13.28 o
  -4   4   8      220.26      199.44      5.44 o
  -3   4   8        9.35       14.67      2.04 o
  -2   4   8     1927.21     1925.08     30.35 o
  -1   4   8       98.98       95.79      4.82 o
   0   4   8       48.87       49.35      2.40 o
   1   4   8        8.84        3.79      1.55 o
   2   4   8      118.09      103.41      7.10 o
   3   4   8      243.31      267.35     10.00 o
   4   4   8       97.10       77.36      8.68 o
   5   4   8       52.71       46.34      5.38 o
   6   4   8       88.25       89.74      6.90 o
   7   4   8       49.70       43.28      5.60 o
   8   4   8       69.31       83.54      7.41 o
   9   4   8        0.32       -3.79      3.79 o
  10   4   8       23.89       39.55      6.23 o
  11   4   8        1.46        8.39      7.67 o
 -15   5   8      121.66      119.45      8.25 o
 -14   5   8        1.10       -0.38      3.62 o
 -13   5   8        2.21        6.90      3.60 o
 -12   5   8      174.92      190.91      8.22 o
 -11   5   8       76.08       70.57      5.22 o
 -10   5   8      320.45      336.86     10.18 o
  -9   5   8      350.45      356.41      8.86 o
  -8   5   8      110.87       98.77      4.52 o
  -7   5   8        2.28        4.64      2.05 o
  -6   5   8      118.72      102.90      5.01 o
  -5   5   8      338.03      331.53      8.08 o
  -4   5   8     1617.48     1633.59     23.75 o
  -3   5   8       73.98       74.45      3.68 o
  -2   5   8     1184.87     1219.03     20.32 o
  -1   5   8      942.56      931.39     22.99 o
   0   5   8       17.77       18.38      3.05 o
   1   5   8      195.69      183.88      6.90 o
   2   5   8      156.07      145.30      7.45 o
   3   5   8        2.45        1.98      2.66 o
   4   5   8        0.47       -1.79      2.72 o
   5   5   8      565.41      561.88     14.75 o
   6   5   8       63.87       62.73      5.74 o
   7   5   8      352.16      343.85     19.64 o
   8   5   8       28.38       26.31      4.56 o
   9   5   8        0.44        1.32      3.86 o
  10   5   8       27.01       16.63      4.83 o
 -14   6   8       14.38       11.41      4.44 o
 -13   6   8       35.69       32.99      4.87 o
 -12   6   8       25.15       17.12      3.91 o
 -11   6   8       26.61       30.69      4.51 o
 -10   6   8        5.55        6.49      3.61 o
  -9   6   8        5.59        8.83      2.52 o
  -8   6   8       93.06      103.24      6.51 o
  -7   6   8       20.69       11.66      2.80 o
  -6   6   8        1.47        7.01      2.74 o
  -5   6   8      205.10      206.79      7.26 o
  -4   6   8      560.70      559.60     13.19 o
  -3   6   8      125.59      127.26      5.62 o
  -2   6   8       92.21       75.80      4.41 o
  -1   6   8       38.77       26.89      4.26 o
   0   6   8      131.72      125.30      6.95 o
   1   6   8        5.17        7.20      2.73 o
   2   6   8      145.84      136.36      7.22 o
   3   6   8       61.95       54.17      4.56 o
   4   6   8      251.79      238.95     10.70 o
   5   6   8       39.41       29.30      4.15 o
   6   6   8       12.18       15.01      3.81 o
   7   6   8       21.50       20.95      4.25 o
   8   6   8        8.80        0.96      3.63 o
   9   6   8       10.31       12.66      4.30 o
 -12   7   8        7.55       -0.91      3.42 o
 -11   7   8       23.60       18.29      4.03 o
 -10   7   8       67.79       62.94      5.26 o
  -9   7   8        5.63        3.82      2.58 o
  -8   7   8       31.44       26.39      3.50 o
  -7   7   8        4.24        1.94      2.28 o
  -6   7   8        9.57        7.92      2.94 o
  -5   7   8        6.28        4.74      2.73 o
  -4   7   8      154.09      148.94      6.19 o
  -3   7   8        2.88        5.66      2.51 o
  -2   7   8       43.30       36.33      3.33 o
  -1   7   8        2.35        3.06      2.34 o
   0   7   8       11.63       14.52      2.77 o
   1   7   8       24.78       32.86      3.52 o
   2   7   8      102.89      106.87      8.12 o
   3   7   8       12.97        5.38      2.97 o
   4   7   8        0.20       -0.54      3.03 o
   5   7   8        9.00        6.08      3.34 o
   6   7   8        0.78        1.25      3.46 o
   7   7   8       69.39       70.23      6.28 o
 -10   8   8        0.01       -3.06      3.06 o
  -9   8   8       34.41       39.14      4.55 o
  -8   8   8       91.55       94.47      5.56 o
  -7   8   8       72.40       70.62      4.41 o
  -6   8   8       64.56       60.08      6.26 o
  -5   8   8       48.03       43.30      4.32 o
  -4   8   8       44.96       46.72      4.10 o
  -3   8   8      121.54      134.57      5.90 o
  -2   8   8       15.40       18.58      2.91 o
  -1   8   8       36.27       30.10      3.28 o
   0   8   8        7.67        3.68      2.46 o
   1   8   8       11.35       13.57      2.95 o
   2   8   8       11.22       12.51      3.46 o
   3   8   8        4.86        1.97      2.98 o
   4   8   8       60.12       62.57      5.36 o
   5   8   8        0.09       -1.96      3.16 o
  -7   9   8        0.19       -0.88      2.68 o
  -6   9   8        0.23       -2.51      3.19 o
  -5   9   8        7.68        8.82      4.76 o
  -4   9   8       24.04       29.02      5.61 o
  -3   9   8        1.01        4.64      4.45 o
  -2   9   8      222.78      224.03     13.60 o
  -1   9   8        3.61        2.84      4.27 o
   0   9   8        5.05        4.89      4.59 o
   1   9   8       82.52       90.06     19.89 o
   2   9   8        3.29        7.38      3.33 o
 -17   1   9       27.21       28.89      6.94 o
 -16   1   9       22.24       25.80      4.69 o
 -15   1   9       75.67       75.39      6.13 o
 -14   1   9        3.43        3.05      2.42 o
 -13   1   9        8.25       11.54      2.50 o
 -12   1   9       36.01       27.60      2.88 o
 -11   1   9       19.96       17.51      2.27 o
 -10   1   9     1068.46     1071.88     15.76 o
  -9   1   9     1173.71     1131.37     16.22 o
  -8   1   9      450.54      491.04      8.35 o
  -7   1   9     1387.85     1397.93     17.56 o
  -6   1   9      276.26      269.02      4.42 o
  -5   1   9      724.76      738.20      9.40 o
  -4   1   9     1849.57     1780.88     25.15 o
  -3   1   9      153.47      121.21      3.72 o
  -2   1   9     1052.50     1003.90     16.81 o
  -1   1   9      137.93      112.46      4.61 o
   0   1   9      251.69      274.12      6.51 o
   1   1   9       30.47       25.46      2.44 o
   2   1   9      735.08      753.92     13.82 o
   3   1   9       74.76       68.45      3.77 o
   4   1   9      138.54      113.61      4.90 o
   5   1   9      595.17      628.53     12.84 o
   6   1   9       81.45       80.08      4.72 o
   7   1   9      853.36      881.50     17.24 o
   8   1   9        9.01       17.22      3.49 o
   9   1   9       10.01       15.52      4.26 o
  10   1   9        8.98        7.88      4.39 o
  11   1   9        3.16        2.02      5.42 o
 -17   2   9       24.64       24.16      6.13 o
 -16   2   9        6.37       15.67      5.32 o
 -15   2   9        3.71        2.64      4.24 o
 -14   2   9       57.02       46.63      4.54 o
 -13   2   9       16.73       10.51      3.31 o
 -12   2   9       15.28       11.42      2.91 o
 -11   2   9       33.83       36.66      2.84 o
 -10   2   9      281.72      279.93      6.55 o
  -9   2   9      298.44      308.32      6.80 o
  -8   2   9      752.47      733.56     10.46 o
  -7   2   9      373.27      368.83      5.84 o
  -6   2   9      130.86      115.66      2.94 o
  -5   2   9       20.77       15.75      1.31 o
  -4   2   9      960.62      948.89     13.14 o
  -3   2   9      217.04      206.19      5.12 o
  -2   2   9       36.34       41.06      2.46 o
  -1   2   9      839.51      826.09     14.15 o
   0   2   9      283.09      280.63      6.45 o
   1   2   9     1165.72     1182.64     19.48 o
   2   2   9       80.42       81.13      3.61 o
   3   2   9      105.56      101.89      4.27 o
   4   2   9      370.44      388.21      9.58 o
   5   2   9      105.17      103.47      4.80 o
   6   2   9      332.83      340.43     10.43 o
   7   2   9       16.14       11.67      3.69 o
   8   2   9       33.99       42.12      7.54 o
   9   2   9       32.63       32.39      5.93 o
  10   2   9       20.38       29.66      8.25 o
  11   2   9        1.48       -5.06      5.06 o
 -16   3   9        0.18       -1.81      4.85 o
 -15   3   9       15.77       20.31      4.70 o
 -14   3   9        2.81        2.57      3.49 o
 -13   3   9        6.30        1.46      3.25 o
 -12   3   9        6.63        5.90      3.05 o
 -11   3   9      326.96      347.18     11.48 o
 -10   3   9      141.83      150.39      5.50 o
  -9   3   9       38.38       38.90      3.15 o
  -8   3   9      188.55      213.16      4.41 o
  -7   3   9       14.61        7.15      1.44 o
  -6   3   9      648.14      664.79     16.08 o
  -5   3   9       56.68       61.82      2.58 o
  -4   3   9      123.87      126.50      3.53 o
  -3   3   9       42.51       47.17      2.33 o
  -2   3   9       79.87       87.18      3.12 o
  -1   3   9        2.84        0.45      1.45 o
   0   3   9      175.77      177.04      4.66 o
   1   3   9        0.07       -1.87      1.87 o
   2   3   9        0.22       -2.08      2.08 o
   3   3   9      620.59      629.26     14.30 o
   4   3   9      605.60      584.67     15.93 o
   5   3   9        5.92        6.00      2.99 o
   6   3   9       11.25       10.92      3.22 o
   7   3   9       55.35       48.29      6.87 o
   8   3   9       38.36       48.52      6.44 o
   9   3   9       71.53       78.05      7.87 o
  10   3   9        2.64        4.66      5.64 o
 -15   4   9      200.78      219.30     10.35 o
 -14   4   9      224.91      256.59     10.54 o
 -13   4   9        0.05        2.41      3.54 o
 -12   4   9        8.05        2.83      3.17 o
 -11   4   9       52.56       46.11      4.49 o
 -10   4   9       13.53       20.90      3.73 o
  -9   4   9       46.71       43.45      3.51 o
  -8   4   9      299.56      278.61      7.34 o
  -7   4   9       84.59       91.08      4.33 o
  -6   4   9        0.35        0.14      1.27 o
  -5   4   9     2341.23     2393.85     56.79 o
  -4   4   9       80.86       70.59      5.34 o
  -3   4   9      687.83      667.31     11.38 o
  -2   4   9      507.02      463.42     15.89 o
  -1   4   9     1732.49     1736.13     54.14 o
   0   4   9       72.92       65.08      4.57 o
   1   4   9        3.15       -1.55      1.55 o
   2   4   9      591.62      554.63     12.55 o
   3   4   9     1755.73     1700.14     39.67 o
   4   4   9        0.42       -2.66      3.42 o
   5   4   9       16.24       12.72      4.32 o
   6   4   9       18.10       16.99      4.75 o
   7   4   9       52.87       53.03      6.19 o
   8   4   9       23.66       16.97      5.19 o
   9   4   9        4.14        5.26      4.75 o
  10   4   9        3.37       -1.76      4.65 o
 -15   5   9       12.22       19.95      6.11 o
 -14   5   9       60.23       60.67      6.00 o
 -13   5   9        2.92        6.49      3.79 o
 -12   5   9      125.95      141.44      7.54 o
 -11   5   9       24.21       31.64      5.55 o
 -10   5   9       22.20       19.06      3.45 o
  -9   5   9       26.40       22.08      3.00 o
  -8   5   9        0.00       -0.23      2.34 o
  -7   5   9       57.91       51.86      3.52 o
  -6   5   9       27.35       35.40      3.57 o
  -5   5   9        9.90       13.48      2.88 o
  -4   5   9       94.59      110.44      5.52 o
  -3   5   9      293.66      285.79      8.63 o
  -2   5   9       19.83       21.97      3.34 o
  -1   5   9       18.53       16.61      3.03 o
   0   5   9      533.38      556.67     13.48 o
   1   5   9      444.40      459.74     12.11 o
   2   5   9        1.84       -1.33      3.52 o
   3   5   9       77.41       68.39      5.19 o
   4   5   9       70.62       60.64      5.26 o
   5   5   9      133.59      141.64      7.32 o
   6   5   9        0.13       -1.90      3.18 o
   7   5   9       16.08        8.53      3.85 o
   8   5   9       25.15       32.37      4.99 o
   9   5   9        3.49       -1.22      3.98 o
 -13   6   9       21.00       17.22      4.20 o
 -12   6   9       23.88       21.19      4.14 o
 -11   6   9       14.41       17.18      3.94 o
 -10   6   9      239.00      245.48      9.02 o
  -9   6   9      128.76      129.72      5.51 o
  -8   6   9       62.05       62.54      4.98 o
  -7   6   9      330.18      311.82      9.81 o
  -6   6   9       43.17       49.02      4.46 o
  -5   6   9      268.26      264.91      8.57 o
  -4   6   9        3.22        4.21      2.66 o
  -3   6   9       61.58       61.51      4.35 o
  -2   6   9       87.31       79.05      5.23 o
  -1   6   9      186.88      178.65     10.09 o
   0   6   9        9.39       15.83      3.14 o
   1   6   9      289.66      271.94      8.99 o
   2   6   9      238.72      221.55      8.34 o
   3   6   9       44.42       48.18      4.72 o
   4   6   9      144.74      140.84      7.16 o
   5   6   9        2.48        4.49      3.24 o
   6   6   9       27.33       28.69      4.66 o
   7   6   9       19.20       18.91      4.40 o
   8   6   9        0.52        0.52      4.07 o
 -12   7   9        2.68        2.52      3.56 o
 -11   7   9      100.55      102.09      6.59 o
 -10   7   9        1.90        3.01      3.28 o
  -9   7   9        0.65       -2.08      2.49 o
  -8   7   9      152.71      139.11      5.97 o
  -7   7   9        0.00        1.39      2.35 o
  -6   7   9      125.27      121.37      6.27 o
  -5   7   9       26.20       17.70      4.39 o
  -4   7   9      163.47      199.92      7.69 o
  -3   7   9       61.37       54.67      4.47 o
  -2   7   9       45.39       34.66      3.78 o
  -1   7   9       66.46       62.40      5.37 o
   0   7   9       29.44       20.78      3.29 o
   1   7   9       90.57       93.73      5.69 o
   2   7   9       27.73       42.44      4.38 o
   3   7   9       78.89       71.48      5.47 o
   4   7   9       56.54       64.06      5.53 o
   5   7   9       42.76       49.10      5.61 o
   6   7   9        0.34       -3.24      3.24 o
 -10   8   9       11.20        8.17      3.56 o
  -9   8   9        2.55        3.28      2.69 o
  -8   8   9       14.66        9.86      3.09 o
  -7   8   9       34.83       31.46      4.03 o
  -6   8   9       25.05       24.92      4.06 o
  -5   8   9       42.95       48.27      4.69 o
  -4   8   9        0.23       -0.81      2.96 o
  -3   8   9        3.03        3.95      2.97 o
  -2   8   9       42.70       39.37      5.01 o
  -1   8   9        7.89        3.36      2.77 o
   0   8   9        2.08        3.27      2.86 o
   1   8   9       13.06       16.99      3.51 o
   2   8   9        6.30        0.43      3.02 o
   3   8   9       11.78       20.18      4.07 o
   4   8   9        5.06        2.42      3.54 o
  -6   9   9        1.55        3.84      4.34 o
  -5   9   9       12.74        4.05      4.82 o
  -4   9   9        1.93       -1.97      4.30 o
  -3   9   9       74.17       88.33      8.41 o
  -2   9   9       21.28       20.67      6.44 o
  -1   9   9        6.01        1.74      4.73 o
   0   9   9       18.82       25.07      5.87 o
 -17   0  10       14.53       27.20      9.40 o
 -16   0  10       15.68       12.59      7.52 o
 -15   0  10       22.48       18.20      4.87 o
 -14   0  10      244.84      243.28     11.18 o
 -13   0  10       33.10       29.40      4.90 o
 -12   0  10      617.16      626.74     25.93 o
 -11   0  10        2.70        5.76      3.52 o
 -10   0  10      265.13      243.67      8.23 o
  -9   0  10      104.45      107.29      6.86 o
  -8   0  10      138.78      118.76      5.30 o
  -7   0  10      735.45      706.31     13.50 o
  -6   0  10        1.74       -0.01      1.96 o
  -5   0  10      449.10      408.41     10.80 o
  -4   0  10     1750.33     1827.85     52.37 o
  -3   0  10     5838.27     5813.05    120.95 o
  -2   0  10     3583.41     3693.06     78.45 o
  -1   0  10      390.76      355.98     11.65 o
   0   0  10       37.93       41.00      4.22 o
   1   0  10      107.26      112.59     13.45 o
   2   0  10      491.06      478.44     16.64 o
   3   0  10     1103.19     1109.83     28.93 o
   4   0  10      120.43      115.90      7.64 o
   5   0  10      409.74      404.32     14.11 o
   6   0  10      160.76      176.20      9.60 o
   7   0  10      164.64      208.29     10.92 o
   8   0  10       13.67        9.17      4.45 o
   9   0  10        1.81       -5.79      7.09 o
  10   0  10       97.55       98.08     13.45 o
 -17   1  10        6.39        7.49      5.10 o
 -16   1  10       44.14       42.50      6.40 o
 -15   1  10       15.40       11.02      3.92 o
 -14   1  10       49.50       53.11      5.24 o
 -13   1  10      128.53      145.08      6.26 o
 -12   1  10       43.62       39.97      3.30 o
 -11   1  10       33.03       28.44      2.53 o
 -10   1  10      297.34      291.64      6.51 o
  -9   1  10        0.10       -1.64      1.64 o
  -8   1  10      139.80      107.68      3.45 o
  -7   1  10      244.25      243.63      4.71 o
  -6   1  10      218.27      217.60      4.20 o
  -5   1  10      348.39      336.17      6.31 o
  -4   1  10      269.45      274.79      6.06 o
  -3   1  10      422.13      411.84      7.83 o
  -2   1  10      187.51      174.18      6.54 o
  -1   1  10      472.49      481.34      9.71 o
   0   1  10      458.37      414.09      8.85 o
   1   1  10       62.14       49.33      3.26 o
   2   1  10      232.61      196.90      5.98 o
   3   1  10      338.39      344.28      9.14 o
   4   1  10      128.03      115.66      5.80 o
   5   1  10        0.53        0.73      2.49 o
   6   1  10      174.26      185.83      6.86 o
   7   1  10       12.61       12.83      3.93 o
   8   1  10       25.88       19.37      4.42 o
   9   1  10      187.81      209.75      9.58 o
  10   1  10       11.16        8.35      4.68 o
 -16   2  10       24.78       17.57      5.60 o
 -15   2  10        5.18        6.47      7.88 o
 -14   2  10        1.94       -2.66      2.66 o
 -13   2  10        4.74        1.86      2.70 o
 -12   2  10       37.25       38.57      3.78 o
 -11   2  10        2.86        6.89      2.04 o
 -10   2  10       21.92       22.54      2.36 o
  -9   2  10      107.55       97.05      4.79 o
  -8   2  10      409.03      394.29      6.20 o
  -7   2  10        5.13        1.55      1.10 o
  -6   2  10      544.10      549.48      7.58 o
  -5   2  10       66.27       59.58      2.38 o
  -4   2  10     1644.83     1602.28     19.56 o
  -3   2  10      494.72      505.95      8.91 o
  -2   2  10      839.30      784.91     12.54 o
  -1   2  10      191.41      163.95      4.94 o
   0   2  10      239.91      200.86      6.99 o
   1   2  10       28.19       17.33      2.28 o
   2   2  10      323.15      304.84     10.29 o
   3   2  10       28.42       24.05      2.72 o
   4   2  10       85.99       77.52      4.25 o
   5   2  10       60.93       59.74      5.09 o
   6   2  10       84.14       76.06      5.87 o
   7   2  10        9.73       15.96      4.02 o
   8   2  10       36.29       23.33      4.52 o
   9   2  10       79.97       69.17     19.67 o
  10   2  10       37.78       35.25      9.04 o
 -16   3  10      134.26      132.73     10.53 o
 -15   3  10        7.94       16.80      5.05 o
 -14   3  10        0.02        5.02      3.85 o
 -13   3  10       75.83       71.08      5.83 o
 -12   3  10      156.69      152.60      7.33 o
 -11   3  10      256.74      273.60      8.03 o
 -10   3  10        0.69       -1.52      2.09 o
  -9   3  10       98.27       94.84      4.20 o
  -8   3  10      453.20      445.49      9.12 o
  -7   3  10      181.38      173.27      4.22 o
  -6   3  10      220.60      209.17      5.46 o
  -5   3  10        0.52       -1.44      1.44 o
  -4   3  10      286.27      282.16      6.73 o
  -3   3  10        3.80        2.51      1.66 o
  -2   3  10      333.53      345.18      6.54 o
  -1   3  10      267.98      279.00      8.96 o
   0   3  10       38.63       38.72      3.03 o
   1   3  10        2.87        1.83      2.47 o
   2   3  10      191.92      173.66      6.71 o
   3   3  10      176.23      189.99      7.35 o
   4   3  10       16.66        8.14      3.24 o
   5   3  10       25.84       31.17      4.08 o
   6   3  10      180.37      198.12     10.33 o
   7   3  10       84.41       90.30      7.90 o
   8   3  10       59.68       54.38      6.94 o
   9   3  10       16.83       15.56      5.57 o
  10   3  10        3.91        2.71      5.07 o
 -15   4  10      141.48      145.96      8.89 o
 -14   4  10        3.41        5.07      4.03 o
 -13   4  10       25.64       29.57      4.61 o
 -12   4  10      229.50      250.06      9.45 o
 -11   4  10       47.69       45.76      4.57 o
 -10   4  10      739.87      749.98     17.59 o
  -9   4  10       76.57       60.35      4.10 o
  -8   4  10       32.46       39.30      3.25 o
  -7   4  10        6.44        9.73      2.25 o
  -6   4  10        0.02       -0.25      1.66 o
  -5   4  10        5.23        6.37      1.96 o
  -4   4  10      954.61     1004.54     17.59 o
  -3   4  10      491.94      437.78      9.40 o
  -2   4  10       42.49       39.59      3.14 o
  -1   4  10      712.63      734.69     13.82 o
   0   4  10      322.39      280.17      7.26 o
   1   4  10       10.49        9.41      2.21 o
   2   4  10       12.17        8.59      3.83 o
   3   4  10       88.61       78.62      6.47 o
   4   4  10       32.68       37.34      5.16 o
   5   4  10      343.68      372.76     16.92 o
   6   4  10       25.46       24.17      5.11 o
   7   4  10       21.42       19.20      5.36 o
   8   4  10       17.17       13.39      5.13 o
   9   4  10       20.16       34.92      6.59 o
 -14   5  10       41.76       32.79      5.09 o
 -13   5  10      167.97      194.39      8.89 o
 -12   5  10       81.23       89.33      6.43 o
 -11   5  10        0.86       -3.00      3.00 o
 -10   5  10      211.20      190.58      7.87 o
  -9   5  10      442.94      416.87     11.98 o
  -8   5  10      164.65      180.84      6.38 o
  -7   5  10      640.78      649.76     15.39 o
  -6   5  10      268.94      291.34      9.29 o
  -5   5  10      114.38      118.28      5.84 o
  -4   5  10       19.57       17.95      3.30 o
  -3   5  10       42.00       38.46      5.66 o
  -2   5  10      235.24      235.89      8.11 o
  -1   5  10       37.09       35.17      5.56 o
   0   5  10      380.07      371.22     10.97 o
   1   5  10      149.38      134.49      6.77 o
   2   5  10      601.09      602.14     15.25 o
   3   5  10        0.02        0.93      3.03 o
   4   5  10        5.45        4.67      3.26 o
   5   5  10       20.08       16.56      6.05 o
   6   5  10        1.96       -3.31      3.31 o
   7   5  10       80.87       90.66      7.09 o
   8   5  10       79.89       94.76      7.64 o
 -13   6  10       14.67       14.09      5.54 o
 -12   6  10       10.24       11.15      3.79 o
 -11   6  10        0.90       -0.24      3.34 o
 -10   6  10        0.90        1.20      2.73 o
  -9   6  10      121.33      122.39      6.59 o
  -8   6  10      119.39      125.29      5.66 o
  -7   6  10       29.64       26.02      3.84 o
  -6   6  10      208.12      214.00      8.22 o
  -5   6  10        7.46        1.25      2.89 o
  -4   6  10        0.25       -2.59      2.59 o
  -3   6  10       66.90       62.11      6.32 o
  -2   6  10      181.80      154.78      6.74 o
  -1   6  10        8.26        4.99      3.87 o
   0   6  10      191.08      197.07      7.77 o
   1   6  10      161.53      168.52      7.48 o
   2   6  10      148.39      146.31      8.27 o
   3   6  10        0.09       -2.81      2.81 o
   4   6  10        0.03       -3.91      3.91 o
   5   6  10        0.88        0.11      3.37 o
   6   6  10       40.04       39.85      5.26 o
   7   6  10        0.80        1.73      3.84 o
 -11   7  10        0.42       -3.08      3.08 o
 -10   7  10       20.01       17.65      3.92 o
  -9   7  10        0.32        1.21      3.01 o
  -8   7  10        7.76        3.54      2.79 o
  -7   7  10        0.55       -2.86      3.06 o
  -6   7  10       19.75       16.55      3.65 o
  -5   7  10        3.86       -0.71      2.86 o
  -4   7  10        8.25        7.46      3.53 o
  -3   7  10      122.95      101.59      6.07 o
  -2   7  10        0.25       -2.19      5.59 o
  -1   7  10        7.12        6.60      3.18 o
   0   7  10        8.06        6.37      3.12 o
   1   7  10        5.68       -0.23      3.06 o
   2   7  10       95.28       98.54      6.42 o
   3   7  10        0.44       -1.36      3.26 o
   4   7  10       29.89       30.69      4.59 o
   5   7  10        0.79        1.02      3.55 o
  -9   8  10       33.56       46.05      4.07 o
  -8   8  10        0.22       -1.06      2.64 o
  -7   8  10       19.81       10.03      3.20 o
  -6   8  10       63.10       63.15      5.52 o
  -5   8  10       48.76       53.10      5.07 o
  -4   8  10       57.04       56.93      5.11 o
  -3   8  10        5.92       -1.51      3.19 o
  -2   8  10        9.03        5.65      3.40 o
  -1   8  10      119.27      123.76      6.87 o
   0   8  10        8.85       15.11      4.17 o
   1   8  10      145.75      160.41      7.90 o
   2   8  10       16.42       13.76      4.01 o
   3   8  10        7.45        4.30      3.73 o
 -16   1  11        0.80       -3.45      3.45 o
 -15   1  11      112.42      110.89      7.43 o
 -14   1  11        1.95        0.02      4.47 o
 -13   1  11      286.37      292.82      9.92 o
 -12   1  11      296.41      309.67      7.78 o
 -11   1  11       19.80       15.59      2.39 o
 -10   1  11      173.92      178.45      5.01 o
  -9   1  11        1.20       -1.58      1.58 o
  -8   1  11      285.31      283.70      5.72 o
  -7   1  11     1042.82     1050.90     12.91 o
  -6   1  11       72.99       70.50      2.68 o
  -5   1  11      329.68      313.54      6.80 o
  -4   1  11       64.58       62.99      3.25 o
  -3   1  11     1140.82     1125.22     19.17 o
  -2   1  11        2.35       -2.31      2.31 o
  -1   1  11      192.30      177.26      5.51 o
   0   1  11       73.35       71.99      3.85 o
   1   1  11      706.72      735.88     14.03 o
   2   1  11      786.13      794.33     15.12 o
   3   1  11       56.14       61.74      4.16 o
   4   1  11      152.15      146.94      5.95 o
   5   1  11      289.80      314.47      8.77 o
   6   1  11       33.95       27.02      4.29 o
   7   1  11       17.66       14.56      4.07 o
   8   1  11       26.26       26.10      4.83 o
   9   1  11       73.39       75.39      6.90 o
 -16   2  11       90.57       99.61      9.09 o
 -15   2  11       57.54       69.75      7.62 o
 -14   2  11       24.23       28.52      4.56 o
 -13   2  11        9.63        5.17      2.92 o
 -12   2  11       82.11       81.27      5.06 o
 -11   2  11       53.78       43.87      3.77 o
 -10   2  11        2.33       -2.01      2.01 o
  -9   2  11      181.91      176.99      4.42 o
  -8   2  11       58.01       43.88      2.25 o
  -7   2  11       19.15       23.29      1.70 o
  -6   2  11     1317.62     1390.38     17.53 o
  -5   2  11      423.53      408.95      7.41 o
  -4   2  11     4364.48     4373.58     53.60 o
  -3   2  11       44.29       25.17      2.67 o
  -2   2  11      419.26      364.77      7.43 o
  -1   2  11       77.17       70.36      4.97 o
   0   2  11      458.44      417.53      9.00 o
   1   2  11        7.95        6.70      2.18 o
   2   2  11      433.05      448.25      9.81 o
   3   2  11      406.67      404.74     11.50 o
   4   2  11      267.22      252.84      9.05 o
   5   2  11      414.42      443.45     12.75 o
   6   2  11       66.41       49.74      5.20 o
   7   2  11       37.25       37.34      5.06 o
   8   2  11       64.44       55.85      7.31 o
   9   2  11        5.30        2.93      5.31 o
 -16   3  11       55.30       58.19     11.64 o
 -15   3  11      207.88      256.59     10.87 o
 -14   3  11       92.63       97.93      7.12 o
 -13   3  11        9.12        9.01      3.83 o
 -12   3  11      228.98      231.23      9.15 o
 -11   3  11       12.82        7.26      2.69 o
 -10   3  11      133.58      109.59      5.17 o
  -9   3  11      163.88      187.26      5.07 o
  -8   3  11      980.05      997.34     18.06 o
  -7   3  11      492.76      493.49     10.60 o
  -6   3  11      316.11      326.01      7.26 o
  -5   3  11      423.42      452.81     13.28 o
  -4   3  11      243.82      227.83      5.88 o
  -3   3  11        3.49       -0.99      1.74 o
  -2   3  11       87.26       88.01      4.16 o
  -1   3  11        2.27        3.86      2.51 o
   0   3  11      458.35      451.64     11.49 o
   1   3  11      269.53      275.20      8.68 o
   2   3  11      291.53      261.46      8.53 o
   3   3  11       83.02       68.88      6.04 o
   4   3  11       25.09       16.11      3.52 o
   5   3  11       83.93       64.61      6.75 o
   6   3  11      173.34      212.54     11.00 o
   7   3  11        4.25        6.76      4.86 o
   8   3  11       68.42       74.63      8.18 o
   9   3  11       34.14       34.79      6.77 o
 -15   4  11       29.30       29.10      5.31 o
 -14   4  11        0.00       -3.44      3.44 o
 -13   4  11       29.90       26.22      6.42 o
 -12   4  11        5.65        3.28      3.59 o
 -11   4  11       70.67       75.12      9.64 o
 -10   4  11      168.91      168.42      7.70 o
  -9   4  11       52.97       51.36      3.84 o
  -8   4  11      118.24      126.32      5.45 o
  -7   4  11      399.61      387.91      9.58 o
  -6   4  11        0.07       -2.10      2.10 o
  -5   4  11       76.26       76.66      4.00 o
  -4   4  11      158.83      171.55      7.62 o
  -3   4  11      417.20      408.39      9.24 o
  -2   4  11       27.23       26.38      2.93 o
  -1   4  11      786.39      730.51     22.47 o
   0   4  11       44.07       38.83      4.22 o
   1   4  11        8.08        5.33      3.56 o
   2   4  11       64.28       73.06      6.42 o
   3   4  11       14.15       10.62      4.04 o
   4   4  11        8.18        8.67      6.15 o
   5   4  11       29.23       22.16      5.06 o
   6   4  11       72.79       70.75      7.45 o
   7   4  11       55.98       48.27      9.33 o
   8   4  11       11.70        3.99      5.11 o
 -14   5  11        4.65        4.36      3.87 o
 -13   5  11        0.01       -3.33      3.33 o
 -12   5  11       12.60       12.28      3.97 o
 -11   5  11       24.07       19.36      4.19 o
 -10   5  11       42.09       45.85      4.14 o
  -9   5  11        0.24       -0.31      2.45 o
  -8   5  11       13.66        5.98      2.64 o
  -7   5  11       11.30        2.31      2.84 o
  -6   5  11       40.56       49.25      4.57 o
  -5   5  11       39.68       39.99      4.14 o
  -4   5  11        6.15        5.52      2.89 o
  -3   5  11        3.04        1.27      2.56 o
  -2   5  11       27.23       31.09      3.88 o
  -1   5  11        0.02        0.40      2.65 o
   0   5  11        0.09        3.60      2.84 o
   1   5  11       19.26       16.32      3.64 o
   2   5  11        0.61       -2.33      2.84 o
   3   5  11        1.65       -1.77      4.08 o
   4   5  11       55.99       64.44      5.72 o
   5   5  11       51.77       55.29      5.79 o
   6   5  11        0.15        1.12      3.78 o
   7   5  11       11.28       13.27      4.80 o
 -13   6  11        6.73       11.64      4.23 o
 -12   6  11       75.71       74.45      6.15 o
 -11   6  11        6.73        3.83      3.48 o
 -10   6  11       27.35       26.97      3.58 o
  -9   6  11       12.06        8.46      3.09 o
  -8   6  11      320.75      309.90     12.40 o
  -7   6  11       88.19       73.18      5.57 o
  -6   6  11      194.72      217.54      8.77 o
  -5   6  11        0.03       -0.27      2.98 o
  -4   6  11        0.40       -0.51      2.99 o
  -3   6  11      482.63      483.05     13.15 o
  -2   6  11       25.80       17.02      6.40 o
  -1   6  11      121.33      121.91      7.39 o
   0   6  11      248.53      245.62     12.45 o
   1   6  11        9.05        2.75      3.28 o
   2   6  11       11.84       13.33      3.66 o
   3   6  11      120.81      127.00      8.86 o
   4   6  11        1.47        0.74      3.51 o
   5   6  11       30.52       36.16      5.08 o
   6   6  11        7.15        5.31      4.25 o
 -11   7  11       47.05       48.33      5.29 o
 -10   7  11       37.14       31.83      3.92 o
  -9   7  11      151.54      150.41     10.54 o
  -8   7  11        7.80       10.62      3.05 o
  -7   7  11      228.76      263.51     15.57 o
  -6   7  11        4.60       10.82      6.52 o
  -5   7  11       34.03       27.78      4.26 o
  -4   7  11       97.92      109.01      7.42 o
  -3   7  11        0.15       -0.03      4.13 o
  -2   7  11      184.70      241.73      9.51 o
  -1   7  11      152.54      154.38      7.57 o
   0   7  11       30.93       25.91      4.32 o
   1   7  11       50.80       47.46      5.04 o
   2   7  11        4.38        4.63      3.54 o
   3   7  11        0.03        1.69      3.52 o
   4   7  11       16.20       13.62      4.31 o
  -8   8  11        2.29       -1.31      2.95 o
  -7   8  11        2.68        5.22      3.82 o
  -6   8  11        0.33       -3.70      3.70 o
  -5   8  11        4.38        3.77      3.54 o
  -4   8  11       16.90       26.15      7.46 o
  -3   8  11       42.56       44.43      5.10 o
  -2   8  11        1.32       -1.70      3.44 o
  -1   8  11       22.31       24.32      4.45 o
   0   8  11       18.05       16.96      4.24 o
   1   8  11       18.06       14.40      4.29 o
 -16   0  12        6.57       10.99      8.25 o
 -15   0  12       43.11       55.40     10.42 o
 -14   0  12       10.50       10.97      4.43 o
 -13   0  12      155.20      161.56     10.49 o
 -12   0  12        0.13        1.73      3.37 o
 -11   0  12      358.36      371.11     11.21 o
 -10   0  12      129.91      123.09      6.31 o
  -9   0  12       15.28        9.83      3.10 o
  -8   0  12     1169.03     1221.59     24.97 o
  -7   0  12       68.57       62.53      4.10 o
  -6   0  12     4801.29     4916.00     85.85 o
  -5   0  12     3012.73     2943.14     53.22 o
  -4   0  12       85.78       60.56      5.85 o
  -3   0  12      385.36      389.62     12.90 o
  -2   0  12      268.55      263.72     11.86 o
  -1   0  12      923.50      837.00     22.14 o
   0   0  12     1178.56     1140.04     28.48 o
   1   0  12      398.62      398.79     17.14 o
   2   0  12      372.66      365.53     22.20 o
   3   0  12      241.27      284.12     13.45 o
   4   0  12       34.84       40.04      6.08 o
   5   0  12       51.34       45.35      5.72 o
   6   0  12        0.03       -3.65      3.65 o
   7   0  12        3.60       -2.75      6.94 o
   8   0  12      123.25      141.76     15.48 o
   9   0  12      191.65      280.92     21.70 o
 -16   1  12       15.94       15.19      5.70 o
 -15   1  12       13.92       23.05      4.75 o
 -14   1  12       72.08       77.51      6.48 o
 -13   1  12        6.75        4.44      2.79 o
 -12   1  12      158.62      159.48      5.70 o
 -11   1  12        6.11        0.36      2.06 o
 -10   1  12        4.43        4.39      1.80 o
  -9   1  12       80.25       75.33      3.51 o
  -8   1  12       44.07       37.88      3.99 o
  -7   1  12      358.53      361.63      6.67 o
  -6   1  12      242.43      246.18      4.93 o
  -5   1  12      571.29      550.89     10.20 o
  -4   1  12      294.73      308.13      7.03 o
  -3   1  12       35.11       24.82      2.88 o
  -2   1  12       89.95       84.77      4.27 o
  -1   1  12      143.58      143.99      5.38 o
   0   1  12      602.19      602.90     12.31 o
   1   1  12      665.11      637.92     13.00 o
   2   1  12      133.32      122.36      5.45 o
   3   1  12        6.25        8.57      2.68 o
   4   1  12       88.46       88.33      5.02 o
   5   1  12       14.58       15.17      3.87 o
   6   1  12        0.41       -3.42      3.42 o
   7   1  12       29.57       23.51      4.79 o
   8   1  12       33.44       33.17      5.58 o
 -16   2  12       12.59       18.04      5.81 o
 -15   2  12        5.02        6.50      5.06 o
 -14   2  12       14.47       20.90      5.92 o
 -13   2  12        2.41       -2.38      2.67 o
 -12   2  12       39.83       41.24      4.03 o
 -11   2  12       28.86       21.82      3.19 o
 -10   2  12       42.21       47.46      3.82 o
  -9   2  12      193.44      183.52      5.73 o
  -8   2  12       96.13       95.32      3.51 o
  -7   2  12       39.56       45.40      2.72 o
  -6   2  12       80.13       86.92      3.35 o
  -5   2  12        7.01        6.11      1.57 o
  -4   2  12      164.48      157.52      4.37 o
  -3   2  12       88.40       99.27      5.15 o
  -2   2  12      451.21      423.24      8.34 o
  -1   2  12       46.12       45.15      3.19 o
   0   2  12        2.00        1.66      2.01 o
   1   2  12      115.38      112.10      6.23 o
   2   2  12       53.26       42.10      4.54 o
   3   2  12       25.89       28.25      4.14 o
   4   2  12       68.94       79.65      5.90 o
   5   2  12       64.52       71.28      5.82 o
   6   2  12       11.59       12.24      4.76 o
   7   2  12        0.10       -4.34      4.34 o
   8   2  12        7.92        5.20      5.36 o
 -15   3  12        2.77       -4.29      4.29 o
 -14   3  12       60.17       62.71      8.17 o
 -13   3  12      196.22      190.23     15.45 o
 -12   3  12       22.57       30.51      4.53 o
 -11   3  12       57.23       42.39      4.58 o
 -10   3  12        7.13        3.71      2.80 o
  -9   3  12      434.52      439.71      9.90 o
  -8   3  12       65.16       78.47      3.89 o
  -7   3  12       70.64       75.90      3.86 o
  -6   3  12       20.44       14.36      2.60 o
  -5   3  12      125.54      119.89      5.03 o
  -4   3  12       70.83       75.37      4.19 o
  -3   3  12       91.49       99.53      4.18 o
  -2   3  12      179.33      163.13      5.64 o
  -1   3  12       18.74       14.63      3.02 o
   0   3  12      117.24      123.17      6.20 o
   1   3  12      319.00      360.52     10.83 o
   2   3  12       16.07       12.55      3.35 o
   3   3  12      149.62      156.08      7.20 o
   4   3  12       38.61       40.47      5.86 o
   5   3  12       12.80       14.94      6.44 o
   6   3  12        3.35       13.06      5.06 o
   7   3  12        0.49       -1.21      5.35 o
   8   3  12       14.12       16.45      5.98 o
 -15   4  12        5.78        8.42      5.48 o
 -14   4  12        2.40       -3.22      4.46 o
 -13   4  12       71.66       78.27      6.42 o
 -12   4  12       34.53       31.84      4.67 o
 -11   4  12       42.73       42.87      5.82 o
 -10   4  12      271.07      270.24      8.49 o
  -9   4  12      224.53      216.15      9.24 o
  -8   4  12      268.92      269.26      9.06 o
  -7   4  12        9.98        8.20      2.92 o
  -6   4  12       10.45        7.66      3.00 o
  -5   4  12       57.95       49.65      4.48 o
  -4   4  12        2.27        0.49      2.60 o
  -3   4  12       48.58       55.38      5.02 o
  -2   4  12       51.85       47.49      4.40 o
  -1   4  12        1.75        0.97      2.86 o
   0   4  12      252.66      261.77      9.34 o
   1   4  12        2.11        1.94      3.58 o
   2   4  12      127.24      157.60      9.05 o
   3   4  12       17.53        9.44      4.32 o
   4   4  12       11.25        6.94      4.45 o
   5   4  12       56.06       59.86      7.16 o
   6   4  12        0.36        6.85      4.82 o
   7   4  12       52.31       52.10      7.45 o
 -14   5  12        1.79       -4.60      4.60 o
 -13   5  12      102.68       87.62      6.81 o
 -12   5  12      121.90      118.13      7.39 o
 -11   5  12      164.07      191.54      8.61 o
 -10   5  12      180.06      187.35      7.23 o
  -9   5  12       16.94       22.91      4.01 o
  -8   5  12        5.43        2.95      2.72 o
  -7   5  12       71.49       58.14      5.15 o
  -6   5  12        2.88        2.27      2.76 o
  -5   5  12       60.93       62.37      5.01 o
  -4   5  12      132.59      138.54      6.96 o
  -3   5  12      486.84      496.39     13.44 o
  -2   5  12        9.94        0.72      4.50 o
  -1   5  12      355.45      376.11     11.44 o
   0   5  12        9.89        6.38      3.28 o
   1   5  12       33.11       24.53      4.11 o
   2   5  12        0.45       -1.71      3.16 o
   3   5  12       26.36       28.27      5.98 o
   4   5  12      211.37      224.93      9.74 o
   5   5  12       45.28       38.11      6.29 o
   6   5  12       91.07       86.67      7.49 o
 -12   6  12      116.46      141.91     11.05 o
 -11   6  12       86.32       90.82      6.60 o
 -10   6  12       14.59       10.72      3.13 o
  -9   6  12       23.57       14.12      4.55 o
  -8   6  12       12.76        6.29      3.08 o
  -7   6  12       46.60       37.07      4.68 o
  -6   6  12       11.59        5.92      5.12 o
  -5   6  12        5.30       -0.13      3.09 o
  -4   6  12       38.11       29.08      4.15 o
  -3   6  12       20.57       30.22      4.30 o
  -2   6  12      163.36      178.46      7.97 o
  -1   6  12        1.03       -2.98      2.98 o
   0   6  12       33.52       32.52      4.75 o
   1   6  12       17.00       17.67      4.11 o
   2   6  12      139.55      147.14      7.95 o
   3   6  12      106.65      114.18      7.53 o
   4   6  12        1.12        0.36      3.77 o
 -10   7  12       11.91       12.38      4.09 o
  -9   7  12       67.92       78.66      5.26 o
  -8   7  12        1.38       -2.39      2.73 o
  -7   7  12        1.49        0.17      5.48 o
  -6   7  12        0.57       -3.23      3.23 o
  -5   7  12       14.51       15.19      4.84 o
  -4   7  12       11.27        7.53      3.72 o
  -3   7  12       20.80       23.17      4.37 o
  -2   7  12        0.12       -1.26      3.26 o
  -1   7  12       78.41       70.60      5.97 o
   0   7  12        0.01       -3.36      3.36 o
   1   7  12        0.71       -3.47      3.47 o
   2   7  12        0.07       -0.48      3.62 o
  -6   8  12        4.30       11.35      6.53 o
  -5   8  12       99.32       98.05      6.99 o
  -4   8  12        9.07       -1.09      3.77 o
  -3   8  12        1.45       -2.59      3.70 o
  -2   8  12       44.52       50.33     11.28 o
 -16   1  13       85.83       98.08     13.74 o
 -15   1  13      172.38      195.66      9.48 o
 -14   1  13        2.37        1.38      3.40 o
 -13   1  13       27.58       28.48      4.43 o
 -12   1  13       40.05       32.23      3.85 o
 -11   1  13      220.23      229.11      6.67 o
 -10   1  13      124.93      131.92      5.06 o
  -9   1  13        0.98        0.49      1.62 o
  -8   1  13      141.02      132.33      3.64 o
  -7   1  13       10.42       13.96      1.80 o
  -6   1  13      554.81      543.89      8.90 o
  -5   1  13       23.54       10.56      2.34 o
  -4   1  13       33.25       24.01      2.66 o
  -3   1  13       74.40       66.36      3.98 o
  -2   1  13      508.82      497.83     10.91 o
  -1   1  13     1280.61     1361.51     23.40 o
   0   1  13       62.94       70.51      4.41 o
   1   1  13      156.55      128.15      5.58 o
   2   1  13      101.26       91.78      4.96 o
   3   1  13        8.54        4.89      3.24 o
   4   1  13       52.91       58.76      5.51 o
   5   1  13       24.45       33.83      4.81 o
   6   1  13       92.17       95.59      7.14 o
   7   1  13       17.73       15.24      7.52 o
 -15   2  13      150.62      202.46     11.95 o
 -14   2  13       39.52       51.42      6.86 o
 -13   2  13        9.73       13.42      3.35 o
 -12   2  13        2.09        0.88      2.76 o
 -11   2  13       46.13       53.13      4.33 o
 -10   2  13      176.64      195.26      7.02 o
  -9   2  13      234.86      242.37      6.82 o
  -8   2  13      133.27      134.08      5.39 o
  -7   2  13      228.02      215.74      6.12 o
  -6   2  13      319.52      304.16      8.10 o
  -5   2  13       75.64       67.88      4.19 o
  -4   2  13       20.80       22.82      2.43 o
  -3   2  13       86.04       84.10      4.28 o
  -2   2  13     1692.58     1659.30     32.29 o
  -1   2  13       20.06       13.78      5.26 o
   0   2  13      470.03      481.30     12.83 o
   1   2  13       87.04       72.54      5.42 o
   2   2  13        0.37       -0.75      2.95 o
   3   2  13       14.15        9.91      3.60 o
   4   2  13        0.93       -1.91      4.53 o
   5   2  13        7.24        9.26      4.06 o
   6   2  13       32.83       32.70      6.30 o
   7   2  13       90.13       90.87      8.90 o
 -15   3  13       57.48       55.92      7.70 o
 -14   3  13      378.76      409.51     13.60 o
 -13   3  13        2.46       -3.55      3.55 o
 -12   3  13      143.31      136.88      7.77 o
 -11   3  13      117.14      106.92      6.81 o
 -10   3  13      132.72      105.02      5.69 o
  -9   3  13        2.54        1.35      2.42 o
  -8   3  13      114.14      123.61      5.52 o
  -7   3  13      212.45      210.58      6.27 o
  -6   3  13      414.66      389.74      9.61 o
  -5   3  13      651.99      668.29     17.16 o
  -4   3  13      130.43      119.87      5.48 o
  -3   3  13      420.18      413.06      8.90 o
  -2   3  13        0.71       -2.85      2.85 o
  -1   3  13        2.21       -2.49      2.49 o
   0   3  13       17.98       18.73      3.60 o
   1   3  13       98.69      108.16      6.40 o
   2   3  13       49.03       43.98      8.53 o
   3   3  13       54.30       54.54      6.34 o
   4   3  13       10.71       10.16      4.59 o
   5   3  13        0.38       -3.39      4.55 o
   6   3  13        2.58        6.76      5.38 o
   7   3  13       32.28       47.32      7.46 o
 -14   4  13       33.99       34.57      5.19 o
 -13   4  13       22.56       27.11      4.76 o
 -12   4  13        2.51       -2.32      3.34 o
 -11   4  13      104.99      101.93      6.79 o
 -10   4  13      181.96      160.69      6.95 o
  -9   4  13        5.59        4.52      3.48 o
  -8   4  13       85.57       74.84      4.75 o
  -7   4  13        1.86       -2.98      2.98 o
  -6   4  13      456.21      427.23     12.35 o
  -5   4  13      240.45      220.93      8.53 o
  -4   4  13       66.13       68.95      5.40 o
  -3   4  13       83.32       67.59      5.34 o
  -2   4  13       25.86       19.72      5.60 o
  -1   4  13       46.03       39.58      4.51 o
   0   4  13        0.11       -2.11      3.08 o
   1   4  13      123.91      111.98      8.13 o
   2   4  13        7.02        3.74      4.34 o
   3   4  13       13.99       13.45      5.01 o
   4   4  13       88.65       94.07      8.69 o
   5   4  13        0.86        3.35      5.27 o
   6   4  13       11.46        5.62      5.47 o
 -13   5  13        0.75        7.12      5.79 o
 -12   5  13        9.92        7.10      4.03 o
 -11   5  13        0.17       -3.14      3.30 o
 -10   5  13        0.22        0.57      2.91 o
  -9   5  13       28.64       26.61      4.32 o
  -8   5  13       97.21      114.97      5.87 o
  -7   5  13       52.09       61.01      6.47 o
  -6   5  13        1.41       -0.83      2.89 o
  -5   5  13       17.91       19.24      3.87 o
  -4   5  13       37.16       39.85      4.55 o
  -3   5  13       18.60       21.86      4.47 o
  -2   5  13       47.03       50.67      5.04 o
  -1   5  13       33.55       39.39      4.70 o
   0   5  13      137.37      132.45      8.07 o
   1   5  13        2.71        9.10      3.84 o
   2   5  13        0.03       -2.45      3.47 o
   3   5  13        2.32       -0.69      3.70 o
   4   5  13        1.53       -3.14      4.02 o
   5   5  13        0.26       -4.01      4.01 o
 -11   6  13      150.34      173.92      7.50 o
 -10   6  13       16.70       19.05      3.67 o
  -9   6  13       12.30       10.49      3.68 o
  -8   6  13       14.24        9.77      3.16 o
  -7   6  13        2.51        7.22      3.56 o
  -6   6  13       95.18       96.12      6.54 o
  -5   6  13       30.09       20.98      5.22 o
  -4   6  13      139.52      124.87      7.32 o
  -3   6  13       60.38       60.43      7.25 o
  -2   6  13       54.95       52.11      5.27 o
  -1   6  13       28.44       29.18      4.60 o
   0   6  13        4.72        5.63      3.64 o
   1   6  13        0.48        0.71      7.05 o
   2   6  13       38.30       46.55      5.58 o
   3   6  13       25.32       26.73      6.08 o
  -9   7  13        3.07        6.75      4.06 o
  -8   7  13        0.05       -2.29      3.49 o
  -7   7  13        6.57       10.90      4.27 o
  -6   7  13        0.94        3.14      3.64 o
  -5   7  13      189.24      214.87      9.43 o
  -4   7  13      109.77      143.53      8.07 o
  -3   7  13       30.19       26.15      4.79 o
  -2   7  13       20.74       15.32      7.57 o
  -1   7  13       17.06       16.59      4.34 o
   0   7  13        1.48        2.41      3.89 o
 -15   0  14        0.09       12.59      8.10 o
 -14   0  14        8.69       10.27      7.23 o
 -13   0  14       36.95       30.23      8.53 o
 -12   0  14        4.40        2.53      3.68 o
 -11   0  14      580.07      659.27     34.93 o
 -10   0  14      165.61      152.40      7.17 o
  -9   0  14      420.43      440.98     12.43 o
  -8   0  14       18.34       18.87      3.08 o
  -7   0  14      250.48      224.99      8.23 o
  -6   0  14       51.77       53.50      4.61 o
  -5   0  14      102.40      103.39      5.89 o
  -4   0  14      764.59      712.32     26.47 o
  -3   0  14      342.97      323.45     12.23 o
  -2   0  14      443.25      455.72     15.10 o
  -1   0  14      143.61      154.42      8.71 o
   0   0  14      276.62      287.53     11.57 o
   1   0  14       76.08       84.49      6.92 o
   2   0  14        1.64        3.66      6.94 o
   3   0  14      307.55      370.66     26.76 o
   4   0  14      126.12      143.93     14.61 o
   5   0  14       23.32       12.01      8.39 o
   6   0  14       12.46        6.36      8.53 o
 -15   1  14        6.59        5.56      5.68 o
 -14   1  14       60.43       56.17      5.89 o
 -13   1  14       36.86       45.21      6.33 o
 -12   1  14       34.66       39.00      6.06 o
 -11   1  14        5.35        4.79      2.73 o
 -10   1  14       44.27       56.62      4.44 o
  -9   1  14       51.72       43.31      3.54 o
  -8   1  14      176.61      174.52      5.15 o
  -7   1  14        0.02       -1.32      1.51 o
  -6   1  14      627.52      596.40      9.69 o
  -5   1  14       18.56       13.58      2.50 o
  -4   1  14        1.21       -2.08      2.08 o
  -3   1  14      686.60      658.56     12.15 o
  -2   1  14       28.70       30.35      3.44 o
  -1   1  14      209.98      216.79      6.94 o
   0   1  14       41.30       36.27      3.60 o
   1   1  14        5.44       -1.17      2.95 o
   2   1  14       89.04       94.16      8.77 o
   3   1  14       50.15       53.42      6.79 o
   4   1  14        2.13        1.35      4.04 o
   5   1  14       15.05        7.96      4.36 o
   6   1  14        0.30       -5.01      5.01 o
 -15   2  14       10.15        9.84      7.45 o
 -14   2  14        0.54       -4.18      4.18 o
 -13   2  14       25.62       24.82      5.58 o
 -12   2  14      177.05      175.26      7.44 o
 -11   2  14      196.77      177.08      7.14 o
 -10   2  14        7.42        7.50      2.56 o
  -9   2  14        0.03       -0.37      2.26 o
  -8   2  14      309.33      288.52      8.59 o
  -7   2  14      690.59      678.38     12.75 o
  -6   2  14      209.20      206.65      6.95 o
  -5   2  14        8.34        8.65      2.42 o
  -4   2  14        1.63       -2.64      2.64 o
  -3   2  14        3.01       -0.23      2.81 o
  -2   2  14       65.52       51.75      4.93 o
  -1   2  14       50.46       53.08      4.82 o
   0   2  14       48.32       38.51      4.48 o
   1   2  14       90.47       85.33      5.97 o
   2   2  14        1.56        4.59      3.35 o
   3   2  14        5.19        5.13      3.66 o
   4   2  14        2.65        6.87      4.07 o
   5   2  14       36.89       26.23      5.97 o
   6   2  14       43.64       48.01      7.45 o
 -14   3  14       21.01       26.49      6.16 o
 -13   3  14       75.59       71.01      6.45 o
 -12   3  14        0.09       -0.83      3.49 o
 -11   3  14        0.43       -0.34      3.42 o
 -10   3  14        2.48        5.49      3.32 o
  -9   3  14      317.02      334.10     11.13 o
  -8   3  14       21.47       26.22      2.95 o
  -7   3  14      124.59      135.66      5.36 o
  -6   3  14       24.37       16.55      3.02 o
  -5   3  14      301.87      309.23      8.71 o
  -4   3  14        1.54       -3.40      3.40 o
  -3   3  14      174.44      180.06      5.98 o
  -2   3  14      242.19      263.20      9.18 o
  -1   3  14      176.18      179.16      7.73 o
   0   3  14       75.80       59.95      6.49 o
   1   3  14       48.76       37.93      5.78 o
   2   3  14        0.02        0.59      4.09 o
   3   3  14       28.75       27.44      5.78 o
   4   3  14        8.33       17.64      5.64 o
   5   3  14      146.22      179.92     15.91 o
 -13   4  14       25.24       31.97      5.13 o
 -12   4  14       53.49       57.50      5.68 o
 -11   4  14       13.22       11.14      3.85 o
 -10   4  14       30.56       15.19      3.49 o
  -9   4  14       85.83       77.91      7.38 o
  -8   4  14        0.03       -2.56      2.56 o
  -7   4  14       25.58       29.20      6.64 o
  -6   4  14        1.45       -1.99      2.82 o
  -5   4  14       23.86       25.70      8.53 o
  -4   4  14       37.63       46.74      4.93 o
  -3   4  14      273.81      305.40     11.14 o
  -2   4  14       42.87       52.41      8.16 o
  -1   4  14       80.90       90.07      6.35 o
   0   4  14        2.42       -1.43      3.42 o
   1   4  14        3.41       -3.83      3.83 o
   2   4  14       44.18       30.67      6.08 o
   3   4  14       26.64       17.11      5.72 o
   4   4  14      147.07      164.65     17.87 o
 -12   5  14       30.08       41.34      5.43 o
 -11   5  14       10.79       16.90      3.86 o
 -10   5  14       42.67       27.18      3.98 o
  -9   5  14        0.01        2.39      3.33 o
  -8   5  14       61.14       61.58      4.81 o
  -7   5  14      130.41      153.53     13.22 o
  -6   5  14      290.00      313.65     11.04 o
  -5   5  14        1.33       -3.05      3.05 o
  -4   5  14       68.36       64.06      5.75 o
  -3   5  14       19.12       12.89      3.83 o
  -2   5  14       11.12        5.97      3.53 o
  -1   5  14       63.48       76.71      6.24 o
   0   5  14       29.00       35.11      5.09 o
   1   5  14      279.97      329.90     15.23 o
   2   5  14       12.08       12.52      4.50 o
   3   5  14       97.08       98.55     10.51 o
 -10   6  14       11.47        5.08      3.93 o
  -9   6  14        3.89        4.02      3.70 o
  -8   6  14       16.39       10.81      3.96 o
  -7   6  14       85.14       70.94      6.03 o
  -6   6  14        0.02        4.76      3.70 o
  -5   6  14       29.32       43.89      6.08 o
  -4   6  14        2.58        7.97      3.89 o
  -3   6  14       14.65        6.47      3.85 o
  -2   6  14        9.58        1.62      3.64 o
  -1   6  14        0.03        0.55      3.56 o
   0   6  14       24.76       38.98      5.32 o
   1   6  14       10.22       15.66      4.54 o
  -7   7  14       26.47       32.84      8.97 o
  -6   7  14        9.39        9.28      4.12 o
  -5   7  14       41.60       56.08      9.88 o
  -4   7  14       17.30        4.31      4.11 o
  -3   7  14       12.83        4.84      4.04 o
  -2   7  14        0.01       -3.50      3.50 o
 -15   1  15       43.02       32.69      9.55 o
 -14   1  15        0.07        5.59     12.08 o
 -13   1  15      105.75      111.86      7.41 o
 -12   1  15       21.16       31.03      4.69 o
 -11   1  15      100.61      107.20      6.85 o
 -10   1  15      155.16      165.61      7.07 o
  -9   1  15       21.66       24.85      3.16 o
  -8   1  15        0.02       -2.33      2.33 o
  -7   1  15      105.05      112.27      4.58 o
  -6   1  15       22.88       27.09      2.99 o
  -5   1  15       23.52       20.47      3.16 o
  -4   1  15      848.36      870.46     16.81 o
  -3   1  15      197.29      212.81      8.62 o
  -2   1  15      159.30      115.10      6.79 o
  -1   1  15       10.08       15.80      3.71 o
   0   1  15       36.05       29.02      4.23 o
   1   1  15      237.52      256.34      9.69 o
   2   1  15        1.02       -0.69      4.80 o
   3   1  15       17.88       16.20      4.45 o
   4   1  15       35.83       23.49      6.49 o
   5   1  15       12.17       16.05      6.17 o
 -14   2  15       99.98       93.91      8.72 o
 -13   2  15       40.50       39.38      6.54 o
 -12   2  15      200.33      199.59      9.28 o
 -11   2  15        1.42        0.93      2.98 o
 -10   2  15       25.84       23.04      3.33 o
  -9   2  15       88.87       88.78      6.37 o
  -8   2  15        9.81       12.26      3.01 o
  -7   2  15       70.90       63.56      4.01 o
  -6   2  15       77.11       78.03      4.85 o
  -5   2  15      252.09      270.18      7.52 o
  -4   2  15       11.39        3.02      3.35 o
  -3   2  15      192.23      229.72     10.40 o
  -2   2  15       31.89       23.96      4.25 o
  -1   2  15       52.85       41.27      4.65 o
   0   2  15       35.98       37.46      4.67 o
   1   2  15        0.23        1.03      3.41 o
   2   2  15      206.24      241.75     11.21 o
   3   2  15       45.20       63.24      7.52 o
   4   2  15       24.30       16.22      5.68 o
   5   2  15        6.62       11.28      5.93 o
 -13   3  15       82.85       84.37      7.17 o
 -12   3  15       56.62       60.13      6.11 o
 -11   3  15       62.95       67.45      6.13 o
 -10   3  15       75.19       58.27      5.00 o
  -9   3  15       45.03       45.30      6.59 o
  -8   3  15      123.51      131.45      7.46 o
  -7   3  15       99.26       98.69      7.61 o
  -6   3  15       24.40       22.91      4.11 o
  -5   3  15       72.74       70.69      5.65 o
  -4   3  15       28.08       33.64      4.58 o
  -3   3  15      108.11      105.92      6.82 o
  -2   3  15      111.75      145.69      9.14 o
  -1   3  15       24.38       13.41      4.76 o
   0   3  15       39.09       27.63      6.36 o
   1   3  15       41.06       47.18      6.43 o
   2   3  15       30.64       21.98      5.61 o
   3   3  15       34.93       38.88      6.64 o
   4   3  15        0.31        0.06      6.36 o
 -12   4  15       67.96       65.73      6.47 o
 -11   4  15       85.85       93.74      6.58 o
 -10   4  15       66.96       63.25      5.17 o
  -9   4  15      210.15      219.67     10.08 o
  -8   4  15      195.49      151.15      8.14 o
  -7   4  15        3.61       -2.53      3.28 o
  -6   4  15       32.07       26.17      4.35 o
  -5   4  15        0.47       -2.90      2.90 o
  -4   4  15       10.50        3.97      4.96 o
  -3   4  15       43.44       32.28      4.65 o
  -2   4  15       81.46       88.78      8.14 o
  -1   4  15       61.39       66.03      6.01 o
   0   4  15      193.29      188.10      9.10 o
   1   4  15       31.70       35.79      6.29 o
   2   4  15        2.37        2.54      5.04 o
   3   4  15        2.04       -2.97      7.02 o
 -11   5  15       75.19      105.15      6.58 o
 -10   5  15       79.67       85.05      6.84 o
  -9   5  15       12.88        6.16      3.81 o
  -8   5  15        0.01       -1.75      3.56 o
  -7   5  15       10.87       16.31      4.12 o
  -6   5  15      170.53      218.02     13.26 o
  -5   5  15        2.33       -0.37      3.67 o
  -4   5  15        1.47       -3.51      3.51 o
  -3   5  15       15.40        5.22      3.83 o
  -2   5  15       17.02       10.32      4.05 o
  -1   5  15      102.79      113.84      7.54 o
   0   5  15        5.83        1.43      4.64 o
   1   5  15        0.22       -1.16      4.00 o
  -9   6  15       46.29       51.21     10.42 o
  -8   6  15        6.50        0.40      3.79 o
  -7   6  15       16.24       17.46      5.27 o
  -6   6  15        2.47       -1.03      3.55 o
  -5   6  15       58.90       60.68      6.04 o
  -4   6  15       27.59       30.67      5.04 o
  -3   6  15       28.16       23.47      4.92 o
  -2   6  15       19.48       10.87      4.32 o
  -1   6  15       57.56       68.35      6.51 o
 -14   0  16      578.57      629.11     31.25 o
 -13   0  16       28.29       25.89      8.53 o
 -12   0  16        5.14       20.83      8.39 o
 -11   0  16       37.22       41.52      9.11 o
 -10   0  16        9.92        4.77      6.51 o
  -9   0  16      238.45      261.72     27.56 o
  -8   0  16      277.54      268.31      9.83 o
  -7   0  16      143.24      146.37      8.73 o
  -6   0  16      199.52      199.33     13.09 o
  -5   0  16      265.12      269.72     11.61 o
  -4   0  16       33.27       42.23      5.66 o
  -3   0  16       53.91       39.36      5.54 o
  -2   0  16       57.40       57.08     13.74 o
  -1   0  16        6.58        2.31      6.22 o
   0   0  16      117.16      166.64     15.33 o
   1   0  16      153.64      244.61     17.94 o
   2   0  16        0.07       10.70      7.96 o
   3   0  16      141.28      185.02     16.92 o
   4   0  16        1.96        2.46      7.81 o
 -14   1  16       17.49       21.41      8.82 o
 -13   1  16      124.46      133.70     10.33 o
 -12   1  16        0.02       -0.72      3.54 o
 -11   1  16       53.76       53.85      5.52 o
 -10   1  16       82.83       88.00      6.39 o
  -9   1  16        1.61        1.57      2.84 o
  -8   1  16      228.46      238.54      8.10 o
  -7   1  16       91.16       87.78      4.82 o
  -6   1  16        9.16        9.36      2.77 o
  -5   1  16       23.36       15.73      3.68 o
  -4   1  16        5.54        0.31      4.09 o
  -3   1  16        9.69        9.71      3.55 o
  -2   1  16       41.71       35.65      4.49 o
  -1   1  16        5.39        1.38      3.21 o
   0   1  16       75.98       82.69      6.37 o
   1   1  16       20.96       27.57      4.72 o
   2   1  16       47.17       65.68      6.71 o
   3   1  16        2.72       -5.00      5.16 o
 -13   2  16       10.77        9.47      4.96 o
 -12   2  16       19.86       17.17      5.44 o
 -11   2  16       24.85       23.04      4.63 o
 -10   2  16       73.90       75.95      4.87 o
  -9   2  16       14.60       14.79      3.09 o
  -8   2  16        0.36        1.83      2.78 o
  -7   2  16        0.32       -0.58      2.64 o
  -6   2  16       63.47       52.87      3.91 o
  -5   2  16       36.60       39.21      3.59 o
  -4   2  16       10.71        9.55      3.92 o
  -3   2  16        2.20       -2.72      2.88 o
  -2   2  16       15.84       13.85      4.36 o
  -1   2  16      165.80      185.70      8.59 o
   0   2  16       14.71       18.19      4.42 o
   1   2  16       51.79       56.57      8.17 o
   2   2  16        0.59       -0.70      4.73 o
   3   2  16       75.71       66.18     11.79 o
 -12   3  16       12.81       13.00      4.53 o
 -11   3  16        1.09       -0.76      3.53 o
 -10   3  16       14.01       12.61      3.61 o
  -9   3  16       54.38       56.37      5.62 o
  -8   3  16       17.02       22.08      6.19 o
  -7   3  16       10.89       10.19      6.49 o
  -6   3  16       48.26       44.45      5.04 o
  -5   3  16      257.09      259.08      9.93 o
  -4   3  16       11.46       11.43      3.87 o
  -3   3  16       89.41       88.35      6.60 o
  -2   3  16       29.52       19.95      5.20 o
  -1   3  16       21.45       16.97      5.09 o
   0   3  16      146.10      176.87     10.76 o
   1   3  16        6.08        8.63      5.29 o
   2   3  16       89.26       91.57      8.90 o
 -11   4  16        0.39       -2.07      3.44 o
 -10   4  16      123.55      127.53      7.06 o
  -9   4  16       14.23        8.84      4.17 o
  -8   4  16        0.52       -2.70      3.75 o
  -7   4  16       99.72      132.77     16.85 o
  -6   4  16       78.22       92.94      8.13 o
  -5   4  16        0.58       -3.07      3.07 o
  -4   4  16       99.86      104.20     11.54 o
  -3   4  16       54.91       55.45      5.80 o
  -2   4  16       21.23       19.28      4.92 o
  -1   4  16      167.11      206.30     12.76 o
   0   4  16       20.56       23.08      5.08 o
   1   4  16       56.53       60.93      7.51 o
  -9   5  16      114.46      102.22      7.47 o
  -8   5  16       18.31        7.85      4.35 o
  -7   5  16      112.38      107.81      9.00 o
  -6   5  16        9.55       11.28      4.20 o
  -5   5  16        5.21        3.15      4.10 o
  -4   5  16      364.40      424.47     13.94 o
  -3   5  16        0.62       -4.43      4.43 o
  -2   5  16       87.17       80.02      8.75 o
  -1   5  16       14.41        7.17      4.32 o
 -13   1  17        0.07       -6.80      6.80 o
 -12   1  17       33.28       31.93      6.52 o
 -11   1  17        0.62       -3.04      4.71 o
 -10   1  17       75.39       98.17      7.10 o
  -9   1  17      406.96      440.22     11.77 o
  -8   1  17       15.45        9.22      3.77 o
  -7   1  17      131.41      120.85      6.39 o
  -6   1  17       23.55       24.17      3.76 o
  -5   1  17       16.56       15.08      3.79 o
  -4   1  17        0.00       -3.00      3.00 o
  -3   1  17        3.27        5.49      3.62 o
  -2   1  17      115.41      118.95     10.35 o
  -1   1  17       43.80       45.31      6.01 o
   0   1  17      147.62      143.37     10.79 o
   1   1  17        2.04       -6.35      7.09 o
   2   1  17       27.64       29.92      6.95 o
 -12   2  17       28.26       33.95      6.32 o
 -11   2  17       26.25       18.38      5.41 o
 -10   2  17      150.54      170.50      8.79 o
  -9   2  17        0.38        3.56      3.37 o
  -8   2  17       72.91       79.17      5.63 o
  -7   2  17        5.37        2.45      3.11 o
  -6   2  17       54.59       43.73      4.44 o
  -5   2  17        3.74        2.78      2.67 o
  -4   2  17       44.45       37.85      4.73 o
  -3   2  17       54.47       56.40      5.52 o
  -2   2  17        2.17        2.98      3.83 o
  -1   2  17      255.38      338.31     19.02 o
   0   2  17        1.07       -0.24      4.65 o
   1   2  17       67.23       68.63      7.99 o
 -11   3  17      123.80      152.77     14.56 o
 -10   3  17        3.96       -1.18      3.18 o
  -9   3  17       70.12       78.56     11.08 o
  -8   3  17       35.47       35.41      5.11 o
  -7   3  17       19.03       10.38      4.29 o
  -6   3  17       69.30       75.50      7.72 o
  -5   3  17       86.12       82.30      6.49 o
  -4   3  17       21.72       13.60      4.91 o
  -3   3  17       53.62       47.78      5.66 o
  -2   3  17        5.06       -1.42      4.48 o
  -1   3  17        6.90        5.38      4.93 o
   0   3  17       55.45       74.26      8.15 o
 -10   4  17       88.66       94.46     13.74 o
  -9   4  17        0.72       -3.66      3.66 o
  -8   4  17       13.34        9.39      4.30 o
  -7   4  17       37.10       30.99      5.16 o
  -6   4  17       21.47       23.29      5.89 o
  -5   4  17       71.68       77.17      6.70 o
  -4   4  17       50.68       54.66      6.10 o
  -3   4  17        0.41       -3.28      3.74 o
  -2   4  17       50.53       49.86      5.95 o
  -1   4  17        7.65        0.49      4.28 o
 -11   0  18       52.80       63.07     11.57 o
 -10   0  18      139.63      196.73     17.36 o
  -9   0  18        1.99       -5.35      6.36 o
  -8   0  18       70.06       88.61      8.75 o
  -7   0  18        4.85        9.11      6.65 o
  -6   0  18        0.01       -2.60      5.79 o
  -5   0  18        8.40        2.89      6.65 o
  -4   0  18        3.30       -1.45      6.80 o
  -3   0  18      127.36      130.91     14.61 o
  -2   0  18      279.96      313.61     20.69 o
  -1   0  18        0.79       -5.50      7.23 o
   0   0  18      192.00      207.87     17.94 o
 -11   1  18      135.52      143.16     10.92 o
 -10   1  18       17.52       22.61      6.13 o
  -9   1  18       18.65       21.02      4.70 o
  -8   1  18        2.95       -4.02      4.02 o
  -7   1  18        2.26        1.44      3.68 o
  -6   1  18        0.18       -4.35      4.35 o
  -5   1  18        3.94        1.75      4.68 o
  -4   1  18       55.91       61.36      7.52 o
  -3   1  18       21.55       20.25      8.25 o
  -2   1  18        9.45        8.46      5.51 o
  -1   1  18       12.94       17.83      6.51 o
 -10   2  18        5.17        0.14      3.70 o
  -9   2  18        0.36        0.83      3.61 o
  -8   2  18        0.00       -3.96      3.96 o
  -7   2  18       58.50       63.39      8.61 o
  -6   2  18        2.76       -4.09      4.09 o
  -5   2  18        5.75        5.75      4.76 o
  -4   2  18       11.73        9.69      5.07 o
  -3   2  18       37.68       39.97      6.58 o
  -2   2  18        6.29        3.85      5.28 o
  -1   2  18        3.19        7.30      6.94 o
  -9   3  18        0.02       -4.14      4.14 o
  -8   3  18      118.61      118.65      8.13 o
  -7   3  18        0.10       -3.47      4.02 o
  -6   3  18        0.32       12.47      5.25 o
  -5   3  18       69.44       72.97     13.16 o
  -4   3  18       69.99       71.37      6.70 o
  -3   3  18       36.12       40.98      5.81 o
  -8   1  19       11.33        6.63      4.40 o
  -7   1  19       43.93       37.74      5.43 o
  -6   1  19        0.52       -3.67      3.67 o
  -5   1  19       66.99       53.52      7.36 o
  -4   1  19       14.06        4.94      9.11 o
 
